# Supplementary material for: Molecular traits of MAPK kinases and the regulatory mechanism of GhMAPKK5 alleviating drought/salt stress in cotton
Source: Plant Physiol. 2024 Aug 14;196(3):2030–47. doi: 10.1093/plphys/kiae415 (PMC11531841; doi:10.1093/plphys/kiae415)
Supplement: kiae415_Supplementary_Data [file kiae415_supplementary_data.zip]

Archive with 3 entries (3 files):
- pp.00072.2024-s06.pdf
- suppfigures.docx
- supptables.xlsx
