# Supplementary material for: Molecular traits of MAPK kinases and the regulatory mechanism of GhMAPKK5 alleviating drought/salt stress in cotton
Source: Plant Physiol. 2024 Aug 14;196(3):2030–47. doi: 10.1093/plphys/kiae415 (PMC11531841; doi:10.1093/plphys/kiae415)
Supplement: kiae415_Supplementary_Data [file kiae415_supplementary_data.zip › supptables.xlsx]

## Sheet: Supplementary Table S1
Supplementary Table S1：Summary of MAPKK genes in 65 species
Group	Order	Species	Abbr	Genome size (Mbs)	Copy number	Number/Mb
saccharomyces	Saccharomycetales	Saccharomyces cerevisiae	Sc	12.1249	4	0.3299
	Schizosaccharomycetales	Schizosaccharomyces pombe	Sp	12.5913	3	0.23826
algae	green algae	Chlamydomonas reinhardtii	Chr	130	4	0.0307692
		Chlamydomonas schloesseri	Cs	130.201	2	0.0153609
		Chlamydomonas incerta	Ci	129.236	5	0.0386889
		Volvox africanus	Va	129.328	2	0.0154646
		Volvox carteri	Vc	125.4	1	0.00797448
		Micromonas pusilla	Mip	22	2	0.0909091
		Ostreococcus lucimarinus	Ol	13.2	1	0.0757576
		Klebsormidium nitens	Kn	104.21	1	0.00959601
		Chlamydomonas eustigma	Ce	66.6295	2	0.0300167
		Chlamydomonas sp. UWO 241	Cu	120.64	1	0.00828912
		Chlorella sorokiniana	Chs	58.6108	1	0.0170617
		Gonium pectorale	Gp	148.81	1	0.00671998
		Scenedesmus sp. PABB004	Ss	93.2383	2	0.0214504
		Micractinium conductrix	Mc	61.0189	1	0.0163884
	Charophyta	Chara braunii	Cb	1751.21	2	0.00114207
	Brown algae	Saccharina japonica	Sj	535.38	2	0.00373566
Bryophytes	Eubryales	Physcomitrella patens	Pp	480	11	0.0229167
	sphagnales	Sphagnum fallax	Sf	395.135	6	0.0151847
	Dicranidae	Ceratodon purpureus	Cp	355.988	11	0.0308999
	Marchantiaceae	Marchantia polymorpha	Mp	216.2	5	0.0231267
Pteridophyta	Selaginellales	Selaginella moellendorffii	Sm	212.5	4	0.0188235
Gymnosperms	Coniferales	Picea sitchensis	Ps	5500	4	0.000727273
		Picea abies	Pa	19600	8	0.000408163
Bacal angiosperm	Ranales	Nymphaea thermarum	Nt	368.003	5	0.0135868
	Amborellales Melikyan	Amborella trichopoda	Amt	748	7	0.00935829
Monocots	Poales Small	Setaria italica	Si	405.7	12	0.0295785
		Hordeum vulgare	Hv	5100	6	0.00117647
		Oryza sativa L	Os	372	10	0.0268817
		Zea mays	Zm	2500	9	0.0036
		Sorghum bicolor	Sb	697.5	12	0.0172043
		Brachypodium distachyon	Bd	272	12	0.0441176
		Aegilops tauschii subsp. Strangulata	Ata	4310.35	7	0.001624
		Triticum aestivum	Ta	14454.1	22	0.00152206
	SCITAMINEAE	Zingiber officinale	Zo	2290.9	11	0.00480161
Eudicots	Brassicales Bromhead	Arabidopsis thaliana	At	125	10	0.08
		Brassica napus	Bn	630	8	0.0126984
		Brassica oleracea	Bo	630	10	0.015873
		Brassica rapa	Br	283.8	15	0.0528541
		Capsella rubella	Cr	134.8	8	0.0593472
	Malvales Juss. ex Bercht. & J. Presl	Gossypium barbadense	Gb	2195.8	26	0.0118408
		Gossypium raimondii	Gr	761.4	11	0.0144471
		Gossypium hirsutum	Gh	2430	23	0.00946502
		Gossypium arboreum L	Ga	752	12	0.0159574
		Theobroma cacao	Tc	330.8	13	0.0392987
	Rosales Bercht. & J. Presl		Lj	472	7	0.0148305
		Arachis ipaensis	Ari	1396.08	10	0.00716291
		Glycine max	Gm	975	11	0.0112821
		Fragaria vesca	Fv	240	9	0.0375
		Malus domestica	Md	881.3	7	0.00794281
		Medicago truncatula	Mt	257.6	7	0.0271739
	Ranunculales Juss. ex Bercht. & J. Presl	Aquilegia coerulea	Ac	306.5	5	0.0163132
	Euphorbiaceae Juss	Ricinus communis	Rc	400	6	0.015
		Manihot esculenta	Me	760	11	0.0144737
		Jatropha curcas	Jc	410	5	0.0121951
	Tubiflorae	Solanum tuberosum	St	800	5	0.00625
	Cucumis sativus L	Capsicum annuum L	Ca	3480	5	0.00143678
	Asteranae	Camellia sinensis	Cas	3062.8	8	0.00261199
	Campanulales	Helianthus annuus	Ha	3010.05	8	0.00265776
	SALICALES	Populus trichocarpa	Pt	422.9	11	0.0260109
	Rhamnales	Vitis vinifera L	Vv	427.211	5	0.0117038
	Apiales	Daucus carota var. sativa Hoffm	Dc	622	5	0.00803859
	Cucurbitales	Cucumis sativus L	Cus	203	6	0.0295567
	Rhoeadales	Papaver somniferum	Pas	2676.64	4	0.00149441
	Myrtales	Eucalyptus grandis	Eg	691	11	0.015919

## Sheet: Supplementary Table S2
Supplementary Table S2: Molecular characterization of MAPKK in four cotton species
Gene ID	Number of amino acids	Theoretical pI	Mw(KDa)	Prediction of subcellular localization	Subcellular localization predicts the second	Grand average of hydropathicity (GRAVY)
Gorai.009G033800.1	361	5.49	40.085	Cytoplasmic	Cytoplasmic	-0.197
Gorai.001G013600.1	362	6.19	40.2282	Cytoplasmic	Cytoplasmic	-0.185
Gorai.010G085300.1	364	8.71	40.9098	Plasma Membrane	PlasmaMembrane	0.107
Gorai.013G229600.1	354	6.28	39.9319	Nuclear	Cytoplasmic	-0.197
Gorai.007G075600.1	518	5.62	57.6528	Cytoplasmic	Cytoplasmic	-0.21
Gorai.010G221800.1	349	9.3	38.8753	Nuclear	Nuclear	-0.391
Gorai.009G117800.1	350	8.92	38.8892	Nuclear	Nuclear	-0.424
Gorai.008G291700.1	323	8.4	36.3469	Mitochondrial	Mitochondrial	-0.277
Gorai.008G291800.1	321	7.63	36.2257	Mitochondrial	Cytoplasmic	-0.306
Gorai.003G184000.1	320	7.1	35.7431	PlasmaMembrane	Cytoplasmic	-0.119
Gorai.008G225100.1	320	7.09	35.4239	Cytoplasmic	Cytoplasmic	-0.045
Gene ID	Number of amino acids	Theoretical pI	Mw(KDa)	Prediction of subcellular localization	Subcellular localization predicts the second	Grand average of hydropathicity (GRAVY)
Gh_D11G0703	351	9.41	39.0735	Nuclear	Nuclear	-0.21
Gh_A11G0616	518	5.6	57.5988	Cytoplasmic	Cytoplasmic	-0.194
Gh_D05G0323	518	5.6	57.5988	Cytoplasmic	Cytoplasmic	-0.198
Gh_A05G0237	311	5.33	34.5454	Cytoplasmic	Cytoplasmic	-0.24
Gh_A07G0124	360	5.26	39.8564	Cytoplasmic	Cytoplasmic	-0.202
Gh_D13G2082	320	7.1	35.7771	PlasmaMembrane	Cytoplasmic	-0.197
Gh_A13G1734	518	5.62	57.6067	Cytoplasmic	Cytoplasmic	-0.173
Gh_D05G1074	361	5.49	40.0088	Cytoplasmic	Cytoplasmic	-0.423
Gh_A05G0965	361	5.49	40.0088	Cytoplasmic	Cytoplasmic	-0.442
Gh_D06G1960	518	5.62	57.6067	Cytoplasmic	Cytoplasmic	-0.4
Gh_D12G2574	354	6.28	39.9319	Nuclear	Cytoplasmic	-0.27
Gh_A12G2448	354	6.28	39.9319	Nuclear	Cytoplasmic	-0.278
Gh_D03G1645	354	6.28	39.9319	Nuclear	Cytoplasmic	-0.119
Gh_A03G1976	518	5.62	57.6067	Cytoplasmic	Cytoplasmic	-0.122
Gh_A06G0660	361	5.49	40.0088	Cytoplasmic	Cytoplasmic	-0.232
Gh_D06G0748	351	9.41	39.0735	Nuclear	Nuclear	-0.224
Gh_A12G1883	323	8.59	36.3579	Mitochondrial	Mitochondrial	-0.04
Gh_D12G2575	320	7.1	35.7431	PlasmaMembrane	Cytoplasmic	-0.357
Gh_D12G2062	323	8.59	36.3579	Mitochondrial	Mitochondrial	-0.07
Gh_D07G2384	354	6.28	39.9319	Nuclear	Cytoplasmic	-0.241
Gh_Sca058851G01	518	5.62	57.6528	Cytoplasmic	Cytoplasmic	-0.395
Gh_D01G1562	360	5.26	39.8564	Cytoplasmic	Cytoplasmic	-0.077
Gh_A01G1308	323	8.59	36.3579	Mitochondrial	Mitochondrial	-0.101
Gene ID	Number of amino acids	Theoretical pI	Mw(KDa)	Prediction of subcellular localization	Subcellular localization predicts the second	Grand average of hydropathicity (GRAVY)
Ga05G0335.1	377	5.61	41.7888	Cytoplasmic	Cytoplasmic	-0.238
Ga06G0772.1	360	5.37	39.7824	Cytoplasmic	Cytoplasmic	-0.214
Ga07G0143.1	362	5.72	40.2432	Cytoplasmic	Cytoplasmic	-0.194
Ga13G2425.1	354	6.28	39.9039	Nuclear	Cytoplasmic	-0.195
Ga07G0102.1	349	5.9	39.8106	Cytoplasmic	Cytoplasmic	-0.299
Ga11G3380.1	518	5.6	57.5828	Cytoplasmic	Cytoplasmic	-0.189
Ga06G2248.1	349	9.48	38.9554	Nuclear	Nuclear	-0.441
Ga05G1197.1	350	8.92	38.8982	Nuclear	Nuclear	-0.423
Ga12G0067.1	226	5.97	25.4343	Mitochondrial	Cytoplasmic	-0.241
Ga12G0066.1	319	6.71	35.9994	Mitochondrial	Mitochondrial	-0.296
Ga01G2751.1	320	7.1	35.7911	PlasmaMembrane	Cytoplasmic	-0.115
Ga12G0728.1	319	6.76	35.468	Cytoplasmic	Cytoplasmic	-0.042
Gene ID	Number of amino acids	Theoretical pI	Mw(KDa)	Prediction of subcellular localization	Subcellular localization predicts the second	Grand average of hydropathicity (GRAVY)
GB_A01G1798	233	7.08	25.9687	PlasmaMembrane	PlasmaMembrane	-0.155
GB_A03G0038	324	7.1	36.4158	PlasmaMembrane	Cytoplasmic	-0.13
GB_A05G0322	377	5.61	41.7888	Cytoplasmic	Cytoplasmic	-0.24
GB_A05G1150	416	9.49	47.0898	Nuclear	Nuclear	-0.419
GB_A06G0841	360	5.34	39.7923	Cytoplasmic	Cytoplasmic	-0.232
GB_A06G2121	305	9.46	33.9076	Nuclear	Nuclear	-0.372
GB_A07G0088	349	6.19	39.7696	Cytoplasmic	Cytoplasmic	-0.306
GB_A07G0129	362	5.86	40.2552	Cytoplasmic	Cytoplasmic	-0.202
GB_A11G0701	518	5.6	57.5988	Cytoplasmic	Cytoplasmic	-0.194
GB_A12G2363	319	7.09	35.4419	Cytoplasmic	Cytoplasmic	-0.048
GB_A12G3011	323	8.39	36.2858	Mitochondrial	Mitochondrial	-0.295
GB_A12G3012	244	8.65	27.6628	Cytoplasmic	Mitochondrial	-0.393
GB_A13G2381	354	6.42	39.8739	Nuclear	Cytoplasmic	-0.173
GB_D01G1917	301	6.59	34.0933	PlasmaMembrane	PlasmaMembrane	-0.092
GB_D03G1956	320	7.1	35.7431	PlasmaMembrane	Cytoplasmic	-0.119
GB_D05G0324	377	5.49	41.863	Cytoplasmic	Cytoplasmic	-0.199
GB_D05G1134	341	9.05	37.9681	Nuclear	Nuclear	-0.437
GB_D06G0827	360	5.26	39.8564	Cytoplasmic	Cytoplasmic	-0.224
GB_D06G2226	363	9.3	40.38	Nuclear	Nuclear	-0.385
GB_D07G0097	349	6.27	39.9108	Nuclear	Cytoplasmic	-0.325
GB_D07G0137	362	6.02	40.2299	Cytoplasmic	Cytoplasmic	-0.185
GB_D11G0721	518	5.55	57.6277	Cytoplasmic	Cytoplasmic	-0.212
GB_D12G2371	197	9.48	22.4479	Mitochondrial	Chloroplast	-0.28
GB_D12G3019	323	8.59	36.3579	Mitochondrial	Mitochondrial	-0.27
GB_D12G3020	331	8.12	37.5572	Mitochondrial	Mitochondrial	-0.352
GB_D13G2332	354	6.18	39.9319	Nuclear	Cytoplasmic	-0.197

## Sheet: Supplementary Table S3
Supplementary Table S3 Read Quality Statistics
Sample	Total Raw Reads (M)	Total Clean Reads (M)	Total Clean Bases (Gb)	Clean Reads Q20 (%)	Clean Reads Q30 (%)	Clean Reads Ratio (%)
CK1	43.69	42.3	6.34	97.55	92.3	96.81
CK2	45.44	43.6	6.54	97.37	91.76	95.96
CK3	43.69	42.19	6.33	97.53	92.2	96.56
CK_D1	43.69	42.2	6.33	97.53	92.23	96.59
CK_D2	45.44	43.48	6.52	97.65	92.65	95.69
CK_D3	43.69	42.12	6.32	97.45	91.98	96.41
CK_S1	45.44	43.56	6.53	97.59	92.42	95.86
CK_S2	43.69	42.22	6.33	97.61	92.53	96.64
CK_S3	45.44	43.34	6.5	97.77	92.89	95.38
VIGS1	43.69	42.27	6.34	97.63	92.58	96.75
VIGS2	43.69	42.03	6.3	97.43	91.93	96.2
VIGS3	43.69	42.32	6.35	97.39	91.81	96.86
VIGS_D1	43.69	41.97	6.3	97.61	92.45	96.07
VIGS_D2	43.69	42	6.3	97.45	92.07	96.14
VIGS_D3	43.69	42.26	6.34	97.5	92.15	96.72
VIGS_S1	45.44	43.55	6.53	97.52	92.24	95.84
VIGS_S2	43.69	41.95	6.29	97.62	92.56	96.02
VIGS_S3	43.69	42.26	6.34	97.33	91.56	96.74

## Sheet: Supplementary Table S4
Supplementary Table S4: All diff_exp genes
gene_id	diffexp_log2fc_CK-vs-VIGS	diffexp_deseq2_qvalue_CK-vs-VIGS	diffexp_log2fc_VIGS-vs-VIGS_D	diffexp_deseq2_qvalue_VIGS-vs-VIGS_D	diffexp_log2fc_VIGS-vs-VIGS_S	diffexp_deseq2_qvalue_VIGS-vs-VIGS_S	diffexp_log2fc_CK-vs-CK_D	diffexp_deseq2_qvalue_CK-vs-CK_D	diffexp_log2fc_CK-vs-CK_S	diffexp_deseq2_qvalue_CK-vs-CK_S	diffexp_log2fc_CK_D-vs-VIGS_D	diffexp_deseq2_qvalue_CK_D-vs-VIGS_D	diffexp_log2fc_CK_S-vs-VIGS_S	diffexp_deseq2_qvalue_CK_S-vs-VIGS_S
Gh_A09G2021	NA	NA	NA	NA	NA	NA	NA	NA	1.09204	0.904821	NA	NA	-1.04762	0.963951
BGI_novel_G001638	0.776999	0.895351	-1.72062	0.657464	-1.03346	0.871896	-1.36696	0.739534	-0.0900397	0.982328	0.452335	0.994285	-0.113481	0.994364
BGI_novel_G002943	-0.052095	0.982983	1.30632	0.217051	0.926032	0.587237	0.993511	0.556401	0.88183	0.628801	0.294019	0.98091	0.0432296	0.994364
Gh_A09G2179	0.38837	0.938766	-1.29424	0.608423	0.875492	0.713087	0.395957	0.896381	1.12315	0.684264	-1.2523	0.973274	0.203031	0.974981
Gh_D04G0602	0.263539	0.283817	-0.448161	0.0233124	0.112944	0.83959	-0.22391	0.170356	0.00807017	0.982328	0.0794545	0.98091	0.426068	0.262626
BGI_novel_G000957	-3.35912	0.0148102	2.75119	0.655584	1.23364	0.792894	-7.15967	5.76982e-07	-7.20808	7.2378e-07	6.57845	0.519888	5.12418	0.10893
Gh_A04G0572	-0.0814771	0.843941	0.377989	0.0256527	-0.170602	0.669419	0.399086	0.00130215	-0.0700716	0.821798	-0.0656	0.98091	-0.126224	0.924981
Gh_Sca106670G01	-0.593396	0.207063	-0.344514	0.554219	-1.29872	0.239209	-0.641647	0.0694927	-1.67936	0.000335077	-0.255738	0.970864	-0.156365	0.967029
Gh_D01G0326	-0.192206	0.492687	0.752826	1.76738e-07	0.51745	0.0121879	0.714352	1.4522e-07	0.727461	9.77231e-06	-0.114438	0.908989	-0.345954	0.250595
Gh_D13G1880	0.163847	0.633215	0.545213	0.00070824	0.536137	0.00448924	0.83351	1.56406e-10	0.887157	8.622e-09	-0.0856518	0.971231	-0.130142	0.808191
Gh_A12G0884	NA	NA	NA	NA	1.13052	0.913926	NA	NA	NA	NA	NA	NA	0.875934	0.963951
Gh_D10G0711	NA	NA	1.26614	0.866738	NA	NA	NA	NA	NA	NA	0.9487	0.98091	NA	NA
Gh_A05G3506	1.56767	0.010916	-1.98098	0.00334126	-0.287427	0.763318	-0.436486	0.730029	-0.412296	0.768882	0.0638794	0.99995	1.749	0.0360635
BGI_novel_G002648	0.431049	0.834788	-2.4744	0.0964547	-1.88811	0.15259	0.42638	0.750305	-0.301308	0.904821	-2.43195	0.208038	-1.09973	0.87927
Gh_A04G0792	0.641212	0.710565	-0.892874	0.509	-0.831614	0.523509	-1.10421	0.481169	-0.0498996	0.982328	0.890228	0.974711	-0.0837087	0.993913
Gh_A08G1083	0.254876	0.428456	-0.946182	1.42689e-05	-0.118912	0.786017	-0.791418	0.000555563	-0.227769	0.450662	0.13848	0.98091	0.420684	0.254122
Gh_D06G1797	0.0412363	0.935341	0.440485	0.00257884	0.656008	0.000147921	0.710964	1.57094e-06	0.636922	0.00035392	-0.190191	0.627817	0.117647	0.906413
Gh_A11G2363	1.38678	0.514299	-0.267441	0.875582	-0.0593902	0.980269	1.38912	0.323732	0.644373	0.79815	-0.228785	0.98091	0.742221	0.846162
Gh_A13G0050	1.62761	0.352648	-2.37303	0.0540698	-1.37389	0.305927	-4.57074	0.0650371	-4.60811	0.0704375	3.86257	0.436717	4.91839	0.0670408
Gh_A08G0002	0.0803489	0.939692	-0.311389	0.610094	-0.345887	0.585946	-0.0339341	0.963129	-0.358403	0.580698	-0.157262	0.98091	0.148406	0.963951
Gh_A09G0567	1.55762	0.385485	-2.01771	0.18563	0.227274	0.917465	-0.830403	0.803692	1.55376	0.34742	0.408206	0.983494	0.289099	0.963951
Gh_A12G1994	-0.00993721	0.993173	2.05253	6.02828e-06	2.46423	1.00907e-08	2.91132	3.14941e-15	3.81017	3.89178e-31	-0.827136	0.0375251	-1.29993	3.9756e-06
Gh_A11G0044	0.147232	0.433302	-0.332575	0.0118311	-0.0993059	0.654145	-0.157056	0.279442	-0.199704	0.224139	0.00963327	0.99995	0.304106	0.15231
Gh_A11G1482	0.875874	0.0030296	-0.0715213	0.866738	0.0166184	0.981265	0.192733	0.606933	0.755562	0.00531232	0.649127	0.0429982	0.193413	0.867566
Gh_D11G2927	0.135191	0.854038	-0.519199	0.0981474	-0.443552	0.303703	0.559538	0.01134	0.201887	0.567918	-0.90445	0.000415044	-0.454923	0.354038
Gh_A05G1448	1.70353	0.896804	-0.606108	0.930499	-0.756274	0.931038	NA	NA	NA	NA	0.9487	0.98091	0.875934	0.963951
Gh_D05G1149	-1.10704	0.931333	0.30437	0.959616	0.168749	0.981265	0.152839	0.975255	-0.792158	0.912916	-0.899783	0.98091	-0.0858387	0.994364
Gh_A07G2219	0.780921	0.939692	2.55006	0.50822	3.06488	0.280431	6.07417	0.000104565	7.03395	1.9547e-06	-2.7224	0.0944481	-3.13025	0.0034222
Gh_A11G2808	0.88118	4.16624e-05	-1.03007	6.14749e-06	-0.269153	0.409943	-0.361321	0.132642	0.417844	0.0809469	0.250354	0.787887	0.251969	0.678507
Gh_D13G1809	-1.25188	0.658854	-0.924239	0.806334	0.907308	0.776867	-1.71758	0.337065	-0.430492	0.877168	-0.428562	0.981655	0.144742	0.988065
Gh_D01G0341	NA	NA	1.26614	0.866738	NA	NA	NA	NA	NA	NA	0.9487	0.98091	NA	NA
Gh_A02G1486	0.191472	0.544646	-0.294348	0.221549	-0.788246	0.00505736	0.197506	0.289162	-0.241385	0.28061	-0.264026	0.516863	-0.30042	0.591566
BGI_novel_G002622	-0.64188	0.295761	0.264823	0.723355	0.410231	0.601	-1.17531	0.024976	-0.221501	0.78856	0.835907	0.513218	0.0476584	0.989951
Gh_Sca023295G01	-2.05771	0.867128	4.32796	0.101424	2.61559	0.763262	-0.731676	0.907167	0.704165	0.902055	3.04971	0.570229	-0.0888648	0.994364
Gh_D12G1846	3.26542	0.454561	1.80776	0.201793	1.74952	0.258611	6.42369	1.60509e-05	6.24142	8.36094e-05	-1.31441	0.381471	-1.17066	0.472634
Gh_D09G1138	0.181608	0.156387	0.130923	0.297489	0.106356	0.566191	0.253426	0.0301579	0.207995	0.359366	0.0969907	0.91077	0.136358	0.888574
Gh_A04G1042	1.67847	0.896804	-1.5493	0.8476	-0.728613	0.92814	1.13693	0.884719	NA	NA	-0.974854	0.98091	0.875934	0.963951
Gh_A05G0432	0.418823	0.00488454	-0.376749	0.00305283	0.571914	0.00764311	0.533282	2.98315e-05	0.974525	1.73974e-10	-0.453083	0.00167884	0.0738218	0.963951
Gh_A03G1007	-1.08605	0.538478	2.01765	0.0113663	1.99301	0.0242536	1.21854	0.146912	1.93324	0.00511462	-0.251013	0.98091	-0.969649	0.268681
Gh_A12G2139	-2.5911	0.14502	2.11087	0.223547	1.86251	0.387922	0.0180046	0.989005	-1.46212	0.329697	-0.450469	0.98091	0.79341	0.918132
Gh_D04G0004	2.99774	0.558077	-1.027	0.809489	2.00619	0.223128	2.5933	0.684649	3.78778	0.193115	-0.583214	0.982536	1.27316	0.700636
Gh_D11G0547	NA	NA	NA	NA	1.99972	0.83959	1.13693	0.884719	1.991	0.805959	-0.974854	0.98091	-0.109383	0.994364
Gh_A08G0308	0.0486313	0.931333	0.10368	0.756169	0.480675	0.0461831	-0.0240562	0.933175	0.214475	0.414328	0.214611	0.776031	0.372015	0.327112
Gh_A05G3363	-0.142134	0.760224	-0.311877	0.248283	-0.22042	0.630924	-0.414198	0.0607417	-0.351019	0.157062	-0.00284416	0.99995	0.0437681	0.96763
Gh_A08G1445	0.191317	0.626331	0.520261	0.0132017	0.550367	0.0259369	0.159138	0.634748	0.989017	3.48823e-06	0.591381	0.0344056	-0.191324	0.815266
Gh_D02G1912	-0.284216	0.188871	0.427207	0.00947766	0.0365673	0.936757	0.383727	0.011843	-0.114249	0.710638	-0.202044	0.622322	-0.0773765	0.963951
Gh_D04G0005	-0.215238	0.917291	0.420575	0.644402	0.165998	0.913926	0.198818	0.86727	1.0001	0.0873258	0.0490157	0.99995	-0.990415	0.252973
Gh_A07G1586	-2.22264	2.65411e-44	1.66773	1.58291e-23	0.207912	0.723348	-1.18585	2.50153e-19	-2.2707	9.12861e-41	0.668899	4.86583e-05	0.31049	0.724297
Gh_D01G0660	0.288509	0.408669	-0.599706	0.025366	-0.216351	0.570422	-0.160507	0.603454	-0.118987	0.773231	-0.11163	0.98091	0.248702	0.689839
Gh_A05G0487	0.298429	0.0731648	-1.73866	3.86882e-40	-1.19485	1.15236e-06	-1.76436	2.02659e-29	-1.0924	1.94943e-10	0.361654	0.323379	0.253522	0.765492
Gh_D01G1190	-0.23694	0.422562	0.506303	0.0109059	-0.0122039	0.981265	0.307851	0.153567	0.284937	0.285028	9.36356e-05	0.99995	-0.477633	0.218493
Gh_A03G1371	-0.357867	0.0583633	-0.031029	0.927358	0.0127633	0.978975	-0.24985	0.16299	-0.493101	0.0134782	-0.100529	0.98091	0.205031	0.76977
Gh_A03G1984	-0.100213	0.869958	0.0369695	0.927358	0.360685	0.198932	0.102279	0.775734	0.218449	0.500674	-0.126903	0.98091	0.097849	0.963951
Gh_A04G0834	0.897039	0.319791	-0.699929	0.383976	-0.874537	0.317045	-0.527673	0.671034	-0.104519	0.935243	0.766924	0.877053	0.183532	0.963951
Gh_A12G1778	-0.284697	0.939692	-0.843945	0.765834	-1.72548	0.571963	-1.40247	0.49375	-1.87234	0.378831	0.305314	0.98768	-0.0758535	0.994364
Gh_D13G1022	-0.0575631	0.916744	-0.10705	0.702108	0.176709	0.588278	-0.173184	0.490581	0.0157351	0.973191	0.0468155	0.98091	0.159862	0.892336
Gh_A08G0186	NA	NA	2.76965	0.636909	3.62056	0.325982	NA	NA	4.89798	0.0174412	2.44654	0.970242	-1.40587	0.687832
Gh_D04G1997	NA	NA	NA	NA	NA	NA	NA	NA	1.09204	0.904821	NA	NA	-1.04762	0.963951
BGI_novel_G002851	0.0841237	0.939692	-1.24774	0.0560745	-1.02136	0.0798124	-0.685725	0.0570529	-0.893912	0.0139941	-0.442651	0.882322	0.013127	0.994364
Gh_A01G1166	-0.234943	0.267569	-0.123094	0.627701	-0.378023	0.143586	-0.674163	1.10339e-06	-0.52906	0.0037138	0.354091	0.171371	-0.0286237	0.980391
Gh_A08G2038	0.514721	0.4611	0.412575	0.413744	0.374093	0.574645	0.948371	0.0318598	1.0578	0.00812521	0.0170212	0.99995	-0.11113	0.963951
BGI_novel_G002029	-0.0193024	0.978728	0.105797	0.826738	0.636765	0.0876179	0.295029	0.471424	0.125791	0.806539	-0.171786	0.98091	0.547427	0.321144
Gh_A01G1035	-0.0769526	0.939692	0.221497	0.765231	0.0822137	0.92814	0.0951891	0.88803	0.283457	0.638737	0.0884392	0.98091	-0.222303	0.929482
Gh_D08G2193	1.76629	0.218279	0.301157	0.828307	0.190347	0.926976	2.53687	0.0168965	1.78095	0.173666	-0.42971	0.98091	0.228864	0.963951
Gh_A11G0112	2.3034	0.587381	-3.14359	0.37483	-0.428938	0.913926	0.175154	0.975255	-0.831517	0.912916	-0.974854	0.98091	2.76119	0.786154
Gh_A12G0946	-0.812067	0.0854864	0.686121	0.16051	-0.09977	0.92814	-0.222064	0.673175	0.308985	0.518025	0.13514	0.98091	-1.16583	0.0253309
Gh_D10G0970	0.329745	0.366468	-1.55722	7.93625e-10	-0.58234	0.136902	-1.46816	1.97904e-06	-0.661286	0.0447123	0.277417	0.961804	0.46548	0.571507
Gh_D09G1543	-0.178008	0.876518	1.498	5.73206e-07	1.70709	1.1044e-08	1.53169	1.00508e-07	1.5546	1.51907e-06	-0.173893	0.962292	0.0315875	0.98545
Gh_A09G1556	0.214323	0.507303	-0.172925	0.54792	-0.362651	0.132313	0.203445	0.433615	-0.224169	0.484866	-0.123658	0.98091	0.132214	0.931194
Gh_D10G2453	-0.110182	0.931333	0.325016	0.503151	0.526902	0.383668	0.116409	0.880612	0.240554	0.721034	0.136881	0.98091	0.231484	0.944292
Gh_D05G1421	NA	NA	NA	NA	1.96847	0.842492	NA	NA	NA	NA	NA	NA	1.72625	0.963951
Gh_A04G0848	1.59942	0.746251	1.32266	0.489846	0.834656	0.78026	1.97877	0.429527	1.92532	0.496471	0.992626	0.944226	0.56768	0.963951
Gh_A06G0567	0.446242	0.00436513	-0.867962	1.00043e-09	-0.586349	0.000254405	-0.462428	0.00482069	-0.319187	0.129015	0.0793184	0.98091	0.235672	0.623529
Gh_A11G2444	-0.138223	0.939692	-1.82675	0.0612997	-1.50957	0.198811	-1.07998	0.121584	-2.80616	0.000696022	-0.83699	0.855999	1.21764	0.679419
BGI_novel_G002805	0.126271	0.874099	1.75025	7.13599e-15	1.30456	2.06531e-07	1.26291	7.64352e-07	1.34973	2.39379e-05	0.654006	0.013819	0.137002	0.963951
Gh_A05G1647	-1.07185	7.31898e-20	-2.02058	7.51929e-48	-2.18202	1.18722e-29	-2.34485	5.72075e-111	-2.05988	7.16324e-25	-0.709733	6.41723e-05	-1.13692	0.000623444
Gh_A06G2002	-0.294385	0.091854	0.252081	0.0855135	-0.302375	0.16576	0.0597244	0.785149	-0.381107	0.021319	-0.0632314	0.98091	-0.159721	0.803788
Gh_A11G2622	-0.00592574	0.987735	-0.127655	0.740976	0.0173221	0.973732	-0.374644	0.117261	0.15047	0.680213	0.281034	0.74011	-0.0822565	0.963951
Gh_D10G2543	0.800981	0.0290312	-0.444473	0.266215	-0.0770999	0.917949	0.667403	0.0253161	0.130547	0.842478	-0.267997	0.891141	0.650976	0.183394
Gh_A09G2099	-0.114906	0.953123	-0.533031	0.78379	-0.292921	0.901874	-0.409925	0.787186	-0.747474	0.605178	-0.202323	0.985065	0.396207	0.963951
Gh_D10G2033	-0.319282	0.193269	1.41278	2.16505e-16	0.575628	0.00997462	1.41481	4.41586e-44	0.671269	4.86396e-06	-0.280733	0.0708988	-0.358605	0.130494
Gh_D09G1116	-0.448483	0.301762	1.1259	0.000112409	0.905569	0.00211478	1.3492	7.71903e-10	1.10419	1.56132e-05	-0.631031	0.0331525	-0.589635	0.0875834
Gh_D12G1336	1.16157	0.515862	-2.64345	0.0915016	-1.77937	0.287376	-1.42743	0.564818	-0.469327	0.899693	-0.0152492	0.99995	-0.100614	0.994364
Gh_D13G2343	0.183502	0.592758	-0.604154	0.000422352	-0.32189	0.106032	-0.897671	6.40345e-05	-0.562428	0.0153004	0.513892	0.115514	0.480231	0.0909946
Gh_A09G2222	0.684505	0.00139181	-0.977065	2.95797e-09	-1.46341	1.78343e-15	-0.213428	0.36932	-0.305626	0.250739	-0.0437786	0.98091	-0.4176	0.226978
Gh_D05G2294	1.38981	3.00616e-05	-0.164227	0.733605	0.685556	0.0721366	-0.198626	0.672411	1.61754	1.25394e-10	1.46595	6.80264e-08	0.515948	0.2037
BGI_novel_G000738	0.106163	0.800446	0.208128	0.555373	0.176078	0.561065	0.35918	0.0533915	0.263678	0.238062	-0.00549157	0.99995	0.0757286	0.963951
Gh_D02G0362	2.58919	0.0959983	-2.79522	0.0607845	-1.36153	0.446324	0.857812	0.721487	-1.17549	0.768994	-1.02079	0.98091	2.46612	0.558866
Gh_D07G1504	-0.504572	9.50454e-08	0.725959	1.71357e-13	-0.446475	0.0227135	0.337617	1.5445e-05	-0.558589	3.20925e-05	-0.0781222	0.921111	-0.336579	0.301488
Gh_D10G1691	2.87499	0.484664	0.932449	0.661986	-0.42085	0.92814	4.31626	0.018345	3.34406	0.158271	-0.458329	0.98091	-0.83189	0.936792
Gh_Sca138425G01	-3.05826	0.659173	NA	NA	2.03048	0.837703	-0.854388	0.866104	-1.78101	0.70751	-1.8484	0.98091	0.80664	0.963951
Gh_D10G2351	-0.442981	0.510343	1.40705	2.58506e-05	1.51418	2.34364e-06	0.855596	0.015498	1.43421	7.23902e-06	0.147922	0.98091	-0.307432	0.673098
Gh_D04G1737	-0.444358	0.20509	-0.485991	0.186867	-0.17092	0.762057	-1.23052	6.50862e-05	-0.859805	0.00588068	0.339024	0.902387	0.301281	0.781316
Gh_A05G3572	0.537344	0.331891	1.18358	2.38641e-06	0.812336	0.00447815	1.60218	9.19381e-08	1.56227	1.9135e-06	0.158476	0.969875	-0.154633	0.92673
Gh_A10G0651	0.20515	0.113563	-0.257129	0.012154	-0.187452	0.207268	-0.0840823	0.646625	0.0241164	0.950637	0.069628	0.98091	0.0496288	0.963951
Gh_D09G0214	-0.0666618	0.898382	0.0191475	0.949169	0.0737445	0.871709	-0.0473516	0.888656	-0.0851837	0.82268	0.0383452	0.982744	0.149042	0.883984
BGI_novel_G001318	-0.96392	0.833145	1.47971	0.396713	2.31168	0.0768693	1.34232	0.325387	0.798222	0.761604	-0.803155	0.900921	0.597682	0.94054
Gh_A02G1181	0.0849319	0.912663	-1.04233	0.000405308	-0.117068	0.853415	-1.12343	0.000307766	-0.219819	0.601799	0.203573	0.98091	0.245224	0.833454
Gh_A10G0397	0.780921	0.939692	-0.657411	0.927358	1.06367	0.91151	1.13693	0.884719	2.57302	0.601125	-0.974854	0.98091	-0.669438	0.963951
Gh_A13G0924	1.10873	0.534002	-0.459584	0.809238	-1.09775	0.523899	0.583768	0.785149	-0.710109	0.805231	0.104189	0.99995	0.778353	0.949533
Gh_D06G1305	1.81881	0.349362	-1.21684	0.415284	-0.459626	0.83959	0.172025	0.957703	0.612045	0.857323	0.468705	0.98091	0.801363	0.914191
Gh_A02G1236	-3.53414	1.40234e-06	4.98632	3.88828e-18	4.15879	1.1545e-08	1.52034	3.37863e-07	1.92853	1.01389e-08	-0.0245122	0.99995	-1.24797	0.00997377
Gh_A11G0026	0.170465	0.650978	-0.721521	0.00191817	-0.195693	0.537705	-0.776448	0.00092905	-0.164699	0.678806	0.262504	0.852712	0.196616	0.855461
Gh_D13G0215	1.18012	0.365277	-2.82883	0.0109982	-1.59274	0.282996	-0.339464	0.830386	-1.16827	0.37596	-1.26043	0.793716	0.817617	0.903552
Gh_A11G1082	-0.185773	0.944067	-1.06474	0.663198	-3.41801	0.183764	-1.52427	0.419647	-3.46392	0.113968	0.309683	0.988645	-0.0858387	0.994364
Gh_A05G1679	0.152831	0.637343	-0.0937664	0.696689	0.610461	0.000295809	0.297158	0.107059	1.03539	2.55068e-10	-0.198269	0.712447	-0.215077	0.583034
Gh_D04G0919	-0.0820842	0.931333	0.960002	9.26517e-05	0.841991	0.00515189	0.770486	0.00152701	0.839283	0.000960625	0.145643	0.980595	-0.0234856	0.992198
Gh_A01G1831	0.317093	0.173156	-0.758813	0.000274826	-0.573356	0.00791964	-0.219231	0.376567	-0.453563	0.0613266	-0.183449	0.936489	0.254232	0.701023
Gh_Sca123758G01	NA	NA	NA	NA	NA	NA	NA	NA	NA	NA	NA	NA	NA	NA
Gh_A05G3895	-0.268949	0.662435	-0.658671	0.0995202	-0.33466	0.536114	-0.824604	0.0276875	-0.334027	0.461591	-0.0666117	0.9874	-0.214015	0.922267
Gh_D11G2679	1.04193	0.590037	-0.742811	0.732188	-0.411245	0.861484	-1.40794	0.557433	-1.45065	0.575943	1.73953	0.884464	2.14018	0.524159
Gh_A12G0380	-0.13376	0.657949	-0.111609	0.688174	-0.390383	0.153561	-0.450145	0.010831	-0.437879	0.0303225	0.242976	0.691236	-0.0306597	0.980025
Gh_A13G0140	0.0458251	0.939692	0.751219	5.20241e-05	0.319473	0.2911	0.78139	0.000134177	0.398125	0.112779	0.0550345	0.98091	0.0231723	0.989355
Gh_A12G0095	1.16161	0.750799	-2.91925	0.258606	-1.17236	0.665862	0.160923	0.972001	0.14007	0.975673	-1.88746	0.98091	-0.0920855	0.994364
Gh_D09G1028	0.733425	0.0212842	-0.483156	0.123866	-0.0274343	0.962488	0.356576	0.340945	0.647694	0.0552529	-0.067687	0.98091	0.115437	0.963951
Gh_A11G1100	-0.0342546	0.989241	-0.211318	0.928974	-0.590546	0.884152	0.456383	0.838778	0.760598	0.704726	-0.662679	0.98091	-1.32385	0.758543
Gh_A09G0017	-2.06211	0.748371	1.76463	0.729928	3.22354	0.233391	-0.226435	0.954815	-0.253179	0.959646	-0.033312	0.99995	1.4725	0.853315
Gh_A11G0374	-0.177142	0.901795	-1.33859	0.0806984	-1.61265	0.0248139	-1.3695	0.0130119	-1.97775	0.000880936	-0.106797	0.990778	0.246166	0.963951
Gh_A10G1460	1.95028	0.0798864	-3.41987	0.00418303	-0.679043	0.701752	-0.139896	0.942148	0.545114	0.737687	-1.28563	0.909615	0.78403	0.801685
Gh_D08G2569	0.853088	0.914368	-1.59496	0.700556	-0.279325	0.949079	1.19278	0.767483	0.144754	0.982328	-1.90933	0.962043	0.481764	0.968833
Gh_D02G1353	-0.1828	0.898586	-0.22663	0.822746	-0.713262	0.350288	-0.323369	0.682447	-0.712709	0.360981	-0.0455124	0.99995	-0.128283	0.964793
Gh_D07G2342	-1.0689	6.85646e-15	-0.391064	0.0122681	-0.146365	0.7526	-1.7205	3.05885e-36	-1.59056	2.38055e-21	0.297534	0.329235	0.43305	0.35273
Gh_A11G2038	-1.75529	0.356182	0.70323	0.793542	0.901236	0.760402	-2.40242	0.137998	-0.131421	0.948478	1.39162	0.943314	-0.664294	0.945616
Gh_A12G0611	-0.322768	0.93208	1.76581	0.129728	2.75439	0.0124135	1.22573	0.309453	1.34848	0.265043	0.261401	0.98091	1.14873	0.480744
Gh_D11G1761	-0.504758	0.0167834	0.0211295	0.951917	-0.438417	0.248929	-0.141295	0.643353	-0.573147	0.0123075	-0.305385	0.606232	-0.314454	0.71034
Gh_D11G1350	-0.0184367	0.960156	0.811348	4.30614e-09	0.633596	0.000744958	1.07774	5.91222e-18	1.14685	2.62232e-13	-0.246488	0.285649	-0.476061	0.0728725
Gh_A12G0730	NA	NA	NA	NA	1.13052	0.913926	NA	NA	2.9934	0.455691	NA	NA	-1.98731	0.853315
Gh_D08G1785	-0.288094	0.0222195	0.446377	4.67045e-05	0.526188	6.48467e-05	0.286574	0.0155531	0.805817	6.67007e-11	-0.0898079	0.946202	-0.511459	0.0029366
Gh_A03G0304	NA	NA	NA	NA	NA	NA	NA	NA	NA	NA	NA	NA	NA	NA
Gh_D12G0309	0.457044	0.900651	-1.16319	0.561436	-0.463652	0.871484	0.0134681	0.994289	-0.441271	0.895361	-0.684744	0.98091	0.491118	0.963951
Gh_D09G0473	1.72813	1.07801e-13	-1.57375	1.54018e-23	-0.442568	0.257376	0.558429	0.023199	0.416758	0.167974	-0.367417	0.160357	0.927244	0.0117636
Gh_D08G0014	-0.166431	0.556645	0.923287	2.75644e-09	0.477479	0.00613009	1.27645	4.65691e-25	0.608931	0.00034451	-0.48019	0.00255945	-0.241106	0.50439
Gh_D01G0970	NA	NA	NA	NA	NA	NA	NA	NA	1.09204	0.904821	NA	NA	-1.04762	0.963951
Gh_D01G0141	-0.417232	0.321915	-0.149773	0.786392	-0.447104	0.345112	-0.411527	0.199227	-0.779559	0.0105483	-0.115937	0.98091	-0.0284764	0.993913
Gh_A12G1349	0.0819222	0.896804	0.00968919	0.972672	-0.38758	0.190543	-0.0771175	0.785149	-0.532183	0.0109861	0.206148	0.727847	0.283101	0.539671
BGI_novel_G002988	-0.434568	0.207889	0.912762	0.000267516	0.703189	0.0360321	0.59074	0.00986673	0.005259	0.990219	-0.0739159	0.98091	0.318329	0.801558
Gh_D11G0876	0.908297	1.34816e-06	-0.672456	0.000380915	-0.249241	0.411905	-0.051146	0.884719	0.144753	0.650085	0.326171	0.421066	0.571303	0.0468211
Gh_A10G1240	-0.0481895	0.939692	0.322156	0.174719	0.131303	0.757078	0.436877	0.0574702	0.349707	0.195958	-0.124198	0.98091	-0.210587	0.761581
Gh_A12G0876	NA	NA	NA	NA	1.13052	0.913926	NA	NA	NA	NA	NA	NA	0.875934	0.963951
Gh_A07G0210	-1.03941	0.934404	0.30437	0.959616	1.00674	0.924733	-0.697626	0.909597	0.144754	0.982328	-0.0130711	0.99995	-0.115523	0.994364
Gh_D05G2305	-0.226653	0.88178	0.427921	0.568853	0.388234	0.670684	0.216631	0.786876	0.0212498	0.982328	0.0243729	0.99995	0.197335	0.963951
Gh_D05G1616	0.781164	0.573439	-0.580694	0.636951	-0.575348	0.667956	0.512802	0.692394	1.20431	0.190162	-0.276296	0.98091	-0.94189	0.584991
Gh_A06G1960	NA	NA	NA	NA	NA	NA	NA	NA	1.09204	0.904821	NA	NA	-1.04762	0.963951
Gh_D02G1289	2.66303	0.746127	-0.695885	0.893205	-0.219296	0.967806	3.05536	0.551561	2.98414	0.458747	-1.03836	0.98091	-0.48486	0.963951
Gh_D07G1918	1.42072	0.757094	1.8903	0.176751	2.2382	0.128884	3.26094	0.0600024	2.83935	0.178569	0.0765407	0.99995	0.866326	0.838938
Gh_D01G0492	-1.14263	0.931333	NA	NA	1.13052	0.913926	-0.786628	0.909597	-0.831517	0.912916	NA	NA	0.875934	0.963951
Gh_D09G0780	0.180438	0.471383	-0.441259	0.0121507	-0.436131	0.051886	-0.173927	0.340295	-0.377598	0.0987733	-0.0491107	0.98091	0.178579	0.85778
Gh_A08G2325	0.365572	0.0600177	0.259687	0.124638	0.533214	0.00325583	0.790223	1.02246e-07	0.896614	3.85823e-08	-0.126268	0.919746	0.0586092	0.963951
Gh_D03G1247	-1.87161	1.53912e-07	3.43736	5.1553e-44	2.47233	6.78364e-12	1.72646	1.5714e-18	2.30883	1.19804e-18	-0.124044	0.945443	-1.65306	7.16315e-07
Gh_D05G0958	-0.377533	0.0596836	0.0223425	0.933833	-0.305456	0.226942	-0.45324	0.00137384	-0.832811	2.71051e-05	0.13488	0.894386	0.205892	0.794546
Gh_A11G3266	-1.07376	0.929205	-0.657411	0.927358	0.168749	0.981265	-1.67827	0.830386	-1.72554	0.84532	NA	NA	0.875934	0.963951
Gh_D01G2224	0.808343	0.173549	-0.403004	0.000893375	0.384719	0.182965	0.992486	0.0377793	-0.0574018	0.947182	-0.542415	3.03679e-06	1.3103	2.70896e-08
Gh_D04G1876	-0.0599559	0.939692	-0.78928	0.0404472	-0.327363	0.519167	-1.28305	0.00192681	-0.383124	0.416818	0.473709	0.851416	0.0530602	0.974599
Gh_D01G1161	NA	NA	NA	NA	1.13052	0.913926	NA	NA	NA	NA	NA	NA	0.875934	0.963951
Gh_A02G1123	-0.0139932	0.972437	-0.165531	0.34605	-0.286619	0.11187	-0.2023	0.238682	-0.184036	0.386589	0.061106	0.98091	-0.0599394	0.963951
Gh_A11G0063	0.240806	0.551314	-0.318208	0.26675	-0.278897	0.401025	-0.481177	0.13634	-0.0826337	0.894096	0.441983	0.530456	0.101146	0.963951
Gh_D12G1448	-0.535617	0.00349088	0.821684	5.31745e-08	0.634548	0.0119581	0.832103	2.96997e-09	0.896739	2.11879e-07	-0.507441	0.00252479	-0.741681	0.0064203
Gh_A06G0751	0.0471433	0.929205	-0.398575	0.025528	-0.476124	0.153929	-0.298874	0.0538362	-0.333332	0.0940873	-0.0149172	0.99995	-0.0404916	0.972264
Gh_A11G0327	0.278892	0.175023	-0.444308	0.0102581	-0.86386	1.42348e-06	-0.125259	0.59791	-0.59692	0.00189881	-0.00186807	0.99995	0.0686021	0.963951
Gh_A05G0384	-0.26482	0.164656	0.457295	0.000499312	0.152432	0.502229	0.144312	0.371801	-0.182493	0.373354	0.0874682	0.970385	0.126691	0.844146
Gh_D01G0461	-0.027756	0.982099	-0.794723	0.211543	-0.0578874	0.953575	-0.70559	0.356884	-0.0984507	0.912916	-0.0784522	0.995809	0.0693565	0.974294
Gh_D09G0728	-0.515657	0.931333	0.317744	0.927358	0.447119	0.934052	-1.14247	0.747227	-0.608156	0.890455	0.98579	0.98091	0.608846	0.963951
Gh_A13G0498	-2.02332	0.867157	2.72463	0.648672	3.64239	0.465798	1.17537	0.749103	1.14393	0.788878	-0.436305	0.981103	0.514257	0.963951
Gh_A09G1265	-0.303628	0.305929	0.18724	0.534436	0.0848786	0.871484	-0.246076	0.304363	-0.338007	0.210833	0.170006	0.934309	0.176238	0.865149
Gh_A12G0176	1.20693	0.475645	-1.98351	0.148026	-0.682728	0.732111	-1.19369	0.522149	-0.975015	0.637744	0.45943	0.98091	1.55772	0.580863
Gh_D04G0958	-0.622624	0.318918	-0.987136	0.143782	-0.386515	0.668589	-1.43465	0.00561568	-0.382644	0.526128	-0.136432	0.982576	-0.570435	0.644986
Gh_D04G1353	-0.0430702	0.939692	0.423528	0.0707519	-0.0487305	0.92814	0.2995	0.240657	0.158767	0.683865	0.119804	0.98091	-0.194535	0.856323
Gh_A09G0416	-0.100313	0.879891	0.415219	0.0851721	0.334991	0.245312	0.42055	0.0815307	0.355588	0.210052	-0.0680442	0.98091	-0.0644633	0.963951
Gh_A10G0621	-0.323497	0.0338214	0.297177	0.0370058	0.335479	0.04009	0.0332635	0.883151	0.00874528	0.977849	-0.0207326	0.985065	0.0596533	0.963951
Gh_D02G2117	0.313668	0.343869	-0.483532	0.0733488	0.0079265	0.982811	-0.165169	0.647647	-0.203901	0.612602	0.035479	0.991573	0.582698	0.146214
Gh_D11G2908	NA	NA	1.26614	0.866738	NA	NA	2.0091	0.7904	NA	NA	-0.88853	0.98091	NA	NA
Gh_A06G2119	-0.179281	0.918057	-0.745421	0.355885	-0.696052	0.452991	-0.928249	0.196122	-0.299356	0.773878	0.0403554	0.99995	-0.519265	0.846162
Gh_A07G1336	0.108604	0.775181	-0.298393	0.132984	-0.0437323	0.913926	-0.0587587	0.869009	-0.0147887	0.973864	-0.0921499	0.98091	0.136313	0.902482
Gh_D13G2117	0.6592	0.471661	-1.88007	0.00350795	-2.09015	0.0048506	-0.287421	0.399744	-1.52921	1.28678e-05	-0.883383	0.072573	0.158981	0.963951
BGI_novel_G000004	-0.489662	0.0454298	0.733892	0.000433575	-0.0652364	0.926247	0.405887	0.0187653	-0.306718	0.210838	-0.122095	0.966937	-0.192644	0.883984
Gh_A12G0529	-0.102368	0.889186	-0.238581	0.530158	0.573056	0.0723446	-0.0905821	0.856745	0.422985	0.143234	-0.212442	0.96344	0.105315	0.963951
Gh_A12G1732	0.270169	0.486853	0.183276	0.595765	0.600373	0.0767078	0.525429	0.00351715	0.592945	0.00302406	-0.0318775	0.985029	0.335741	0.501221
Gh_Sca106141G01	-0.180852	0.982099	-0.657411	0.927358	-0.793032	0.92814	-0.786628	0.909597	-0.831517	0.912916	NA	NA	NA	NA
Gh_A06G1644	NA	NA	NA	NA	1.13052	0.913926	NA	NA	NA	NA	NA	NA	0.875934	0.963951
BGI_novel_G002967	0.968397	0.938766	1.13737	0.682699	1.11187	0.739233	1.95678	0.596057	1.85249	0.660756	0.178857	0.98091	0.289406	0.895965
Gh_D13G2075	-1.15118	2.64263e-14	1.32189	1.21761e-23	0.640353	0.00204097	0.224221	0.155536	0.000110639	0.999537	-0.0134104	0.998762	-0.454563	0.155456
Gh_D04G2007	NA	NA	NA	NA	NA	NA	NA	NA	1.09204	0.904821	NA	NA	-1.04762	0.963951
Gh_D07G1352	-0.25913	0.0323539	0.0944297	0.525447	-0.137621	0.646976	0.0627828	0.686203	-0.0327516	0.912916	-0.188629	0.377612	-0.30864	0.413175
Gh_A12G2642	-2.79434	0.327276	2.49251	0.309411	2.61938	0.354487	-0.255909	0.909597	-0.00938176	0.995433	-0.00226657	0.99995	-0.101278	0.994364
Gh_D09G1768	0.326902	0.0524734	-0.252923	0.126926	0.00838364	0.983767	-0.254711	0.169821	0.00735827	0.982328	0.367699	0.159761	0.386041	0.45268
Gh_Sca004939G01	-1.63281	0.00249485	1.73823	0.000444437	0.402797	0.814424	-0.16432	0.813768	0.541931	0.176363	0.312449	0.938071	-1.72239	0.0102621
Gh_D10G1586	0.0748132	0.90661	-0.232471	0.378155	0.21528	0.493416	0.0404656	0.909597	0.553696	0.0115891	-0.159334	0.938109	-0.207588	0.730245
Gh_A09G1781	-1.14263	0.931333	1.26614	0.866738	1.13052	0.913926	1.06162	0.867538	-0.831517	0.912916	-0.899802	0.98091	0.875934	0.963951
Gh_D07G1893	0.271147	0.661309	-0.478	0.24861	-0.240933	0.695116	-0.139825	0.824242	0.0513906	0.930939	-0.0272445	0.99995	0.0362598	0.988907
Gh_D10G1012	0.0691521	0.926161	0.427232	0.0705141	0.471489	0.0760321	0.648698	0.00673281	0.606674	0.0290205	-0.114044	0.98091	-0.00945182	0.994364
Gh_A11G1895	-1.24377	9.63989e-11	0.0741878	0.859272	-0.364448	0.285848	-1.74919	1.53278e-29	-1.22899	7.25e-11	0.619533	0.0167062	-0.32358	0.580162
Gh_A06G0754	0.0101924	0.981215	0.386518	0.00729052	0.0448941	0.913926	0.290751	0.0439468	-0.0539273	0.89419	0.144347	0.821051	0.165529	0.809536
Gh_Sca095162G01	NA	NA	NA	NA	NA	NA	NA	NA	NA	NA	NA	NA	NA	NA
Gh_D08G0236	-0.263856	0.49508	-0.581465	0.0241811	-0.494318	0.0828252	-0.799947	0.00129234	-0.50262	0.0753602	-0.0059022	0.99995	-0.198825	0.862169
Gh_D11G1752	-1.60819	0.00305316	0.914751	0.274218	-0.428628	0.748328	-1.21954	0.0256148	-2.74321	1.70217e-05	0.562873	0.91008	0.761658	0.820365
Gh_D06G1229	0.301504	0.711756	-0.8512	0.116133	-0.208612	0.809115	-0.152393	0.853422	-0.133864	0.894148	-0.357175	0.970385	0.282494	0.908783
Gh_A11G2226	2.7079	0.435587	-4.45352	0.128927	-2.74065	0.338622	-1.69141	0.830386	0.111596	0.982328	NA	NA	-0.0950391	0.994364
Gh_A08G0821	0.316185	0.85895	-0.627562	0.478903	-0.403574	0.771542	-0.11557	0.909597	-0.837211	0.354432	-0.162951	0.98091	0.803466	0.669317
Gh_A04G0559	0.316171	0.390955	-0.556363	0.0468317	-0.00259634	0.995344	-0.124807	0.787186	0.10867	0.84532	-0.0766364	0.98091	0.26222	0.809245
Gh_D12G0146	-0.568155	0.0759704	2.68461	1.19058e-47	2.38395	3.57126e-19	2.40416	6.76704e-63	2.47357	8.66052e-38	-0.244891	0.0687437	-0.601636	0.0565121
Gh_A10G1881	2.28681	0.667519	-2.16921	0.582294	-2.29757	0.630102	1.0703	0.866667	-0.831517	0.912916	-0.908547	0.98091	0.875934	0.963951
Gh_D08G1136	-0.151058	0.869559	-1.70702	0.000259237	-0.637579	0.241086	-2.00985	1.86448e-05	-1.34084	0.00238889	0.191134	0.98091	0.609103	0.635927
Gh_A07G1934	NA	NA	1.26614	0.866738	NA	NA	3.36757	0.372964	2.99621	0.516258	-2.24271	0.916128	-2.95069	0.81219
Gh_D12G1109	-1.92072	0.510275	3.96491	0.00153675	3.34663	0.0387343	1.70352	0.111134	2.31951	0.0153763	0.379496	0.98091	-0.836982	0.693835
Gh_D12G0139	-0.392204	0.670801	1.11508	0.003123	0.787589	0.0660446	0.736399	0.109328	0.162602	0.852101	0.0297872	0.99995	0.290553	0.829147
Gh_A05G0538	-0.275091	0.629632	-1.06309	0.00130492	-0.466568	0.177591	-2.03392	2.18965e-08	-0.537993	0.160698	0.731851	0.43726	-0.147658	0.963951
Gh_Sca114214G01	1.6531	0.896804	-1.53038	0.8476	-1.66264	0.871896	NA	NA	1.09204	0.904821	NA	NA	-1.04762	0.963951
Gh_Sca089691G01	NA	NA	NA	NA	NA	NA	NA	NA	NA	NA	NA	NA	NA	NA
Gh_A10G1970	3.90821	0.001354	-5.12277	9.68616e-06	-0.339666	0.92814	-0.793949	0.326916	-1.07535	0.216457	-0.375827	0.98091	4.70665	0.00354992
Gh_A09G0276	2.27929	0.831695	1.01619	0.789902	1.18164	0.801617	2.61793	0.55611	1.09204	0.904821	0.712914	0.98091	2.4178	0.778941
Gh_D09G1175	0.978589	0.0316859	-1.92201	5.57992e-05	-2.23975	4.73816e-07	-0.88509	0.153757	-1.00016	0.162649	-0.0214363	0.99995	-0.206925	0.963951
Gh_D12G0151	-0.479367	0.226201	0.932443	0.000863496	0.276872	0.674588	0.773485	4.36014e-05	0.335051	0.247277	-0.283321	0.527465	-0.482242	0.39621
Gh_D07G1720	NA	NA	NA	NA	NA	NA	NA	NA	NA	NA	NA	NA	NA	NA
Gh_A11G2707	-1.05011	0.000284129	1.54901	1.68517e-10	0.746916	0.0867171	1.13442	1.02391e-08	0.905258	8.75291e-05	-0.596354	0.0155973	-1.15319	0.000969241
Gh_A05G1146	0.620047	0.297336	-0.140378	0.8476	-0.300575	0.679881	0.249326	0.731155	0.292191	0.70871	0.270319	0.98091	0.083918	0.965101
Gh_D03G1444	0.0922126	0.782483	-0.799817	6.7842e-08	-0.70851	1.92968e-05	-0.737426	1.29565e-06	-0.658137	0.000111361	0.0679867	0.98091	0.0985509	0.94868
Gh_A04G1415	1.2883	0.49173	-1.0264	0.59324	-0.77311	0.658249	0.1734	0.938803	-0.230096	0.926337	0.128848	0.99995	0.801125	0.912439
Gh_A12G1475	-0.856162	1.67818e-15	0.76044	5.36805e-08	0.433098	0.0113468	-0.146344	0.244753	-0.047027	0.904821	0.0890582	0.964401	-0.320442	0.463703
BGI_novel_G002546	-0.423152	0.775484	0.0402546	0.967015	-0.358975	0.833395	-0.0380372	0.968253	-0.245769	0.808378	-0.30099	0.98091	-0.48097	0.846162
Gh_A11G1350	0.00448977	0.986275	0.493832	0.00047214	-0.0374289	0.92814	0.412219	0.000169476	0.181482	0.453314	0.124289	0.80595	-0.158578	0.85471
Gh_A12G0379	-1.66192	0.802382	1.23694	0.866738	3.03796	0.320951	0.91588	0.770244	1.14143	0.73837	-1.31984	0.98091	0.298361	0.965982
Gh_D11G2801	1.16155	0.0022366	-1.27181	0.000600596	-0.925971	0.0171644	0.172781	0.808954	-0.238118	0.766045	-0.242233	0.98091	0.529906	0.601895
Gh_Sca068754G01	-0.0756496	0.950456	-1.90619	0.000145335	-1.06103	0.0315905	-1.81967	0.00995711	-1.2184	0.171606	-0.122741	0.98785	0.136927	0.968942
Gh_A05G2451	-0.559383	0.786578	0.737611	0.538337	1.24632	0.204543	0.235871	0.884719	0.247462	0.904821	-0.0156307	0.99995	0.496333	0.910114
Gh_A05G2713	-0.863778	0.651458	0.773175	0.573693	0.167532	0.934919	-0.398435	0.830386	0.388145	0.81711	0.342525	0.98091	-1.02999	0.66103
Gh_D11G2249	1.75746	0.000105933	-1.37796	0.000308581	0.406413	0.241364	1.22578	0.0231782	1.3163	0.00715964	-0.810274	0.345543	0.904338	0.0232654
Gh_D06G2126	0.255938	0.372581	-0.581027	0.0148256	0.170785	0.618082	-0.284487	0.275867	0.31335	0.223204	-0.00205122	0.99995	0.170173	0.855625
Gh_D13G1066	-0.610531	0.633765	-1.37383	0.2441	-0.307918	0.876567	-1.79126	0.0490053	-1.21159	0.244015	-0.151761	0.994573	0.349703	0.963951
Gh_A10G2113	0.526543	0.755554	-0.262731	0.8476	0.778846	0.414822	0.824668	0.307946	1.80837	0.00235596	-0.520456	0.942163	-0.446242	0.790013
Gh_D02G1143	-0.103992	0.766549	-0.196788	0.424041	0.221133	0.311894	-0.363867	0.0395494	-0.0964134	0.76512	0.100987	0.98091	0.270354	0.465997
Gh_D01G1125	0.697744	0.488476	-0.768884	0.378414	-0.246904	0.869038	0.221188	0.867069	0.218631	0.894096	-0.253743	0.98091	0.288418	0.963951
Gh_D05G3368	0.631541	0.835853	0.479644	0.812396	-0.168421	0.941699	0.496072	0.829486	0.583946	0.81815	0.656065	0.98091	-0.0658776	0.994364
Gh_Sca188912G01	NA	NA	NA	NA	2.0255	0.837703	1.13693	0.884719	NA	NA	-0.974854	0.98091	1.77441	0.963951
Gh_D11G0107	-0.423659	0.169705	-0.337435	0.343843	-0.570211	0.166524	-0.802326	0.000139094	-1.13809	7.49414e-07	0.0790149	0.98091	0.199427	0.916361
Gh_D11G3176	-0.597691	0.762056	0.15287	0.927358	-0.0584819	0.979905	-1.05415	0.398966	0.129176	0.927157	0.647363	0.98091	-0.72684	0.809158
Gh_D12G2165	-0.191798	0.585496	0.0060451	0.981619	-0.318084	0.372947	-0.11814	0.711011	-0.413976	0.0920983	-0.0288314	0.990797	-0.0408417	0.971356
Gh_D02G0950	NA	NA	NA	NA	NA	NA	NA	NA	NA	NA	NA	NA	NA	NA
Gh_A09G2190	2.26195	0.774311	-2.13837	0.699091	-2.27407	0.732111	1.13693	0.884719	NA	NA	-0.974854	0.98091	NA	NA
Gh_D11G0655	-0.406519	0.138313	1.1675	8.78958e-14	0.666513	0.00271756	1.27314	2.28474e-15	0.736099	0.00319926	-0.471721	0.0043202	-0.419615	0.363417
Gh_A10G1427	-0.052336	0.896912	0.578353	6.70321e-06	0.277676	0.140628	0.535351	1.6774e-08	0.300935	0.0308211	0.0286807	0.98091	-0.0188203	0.977374
Gh_A12G1506	-1.0846	0.288733	1.96179	0.00350901	2.42327	4.54903e-05	0.835769	0.164733	2.01508	2.00501e-06	0.0812222	0.986383	-0.618842	0.332728
Gh_A04G0701	1.17517	0.690365	-1.84503	0.448629	-1.42786	0.603597	0.188763	0.943395	-0.350745	0.912026	-0.819152	0.98091	0.15766	0.991468
Gh_A05G2581	0.146154	0.967607	0.158298	0.942199	0.548216	0.82332	-0.245845	0.922631	-0.275971	0.912916	0.586102	0.98091	1.02703	0.83227
Gh_A01G0061	-2.63909	0.770714	1.26614	0.866738	1.13052	0.913926	-2.27872	0.693801	-1.36203	0.818665	0.9487	0.98091	-0.0858387	0.994364
Gh_D08G0931	0.326	0.527443	-0.0796494	0.875165	0.236323	0.615411	0.299345	0.427307	0.220878	0.640235	-0.0130797	0.99995	0.397982	0.465894
Gh_A04G0942	0.081234	0.851688	0.566719	0.000879143	0.508294	0.00186584	0.773449	1.0105e-07	0.357468	0.080257	-0.0878024	0.98091	0.288701	0.371521
Gh_A01G1323	1.00269	0.826007	-2.77218	0.39838	-1.01927	0.78653	-0.836249	0.852952	-0.260141	0.952793	-0.88853	0.98091	0.299574	0.980391
Gh_A01G1081	0.317118	0.582783	-0.432986	0.280349	-1.09396	0.00736494	0.249285	0.635539	-0.548786	0.228153	-0.327533	0.894965	-0.171234	0.963951
Gh_D04G1891	NA	NA	NA	NA	NA	NA	NA	NA	NA	NA	NA	NA	NA	NA
Gh_D01G0932	0.261055	0.896804	-1.37581	0.168016	-1.51062	0.158616	-1.69905	0.109486	-2.58815	0.0299028	0.624826	0.98091	1.38996	0.723446
Gh_D04G0546	-0.594698	0.136857	-2.28488	2.36832e-09	-1.92336	5.78529e-07	-3.01085	2.83425e-16	-2.35709	1.24727e-10	0.16941	0.98091	-0.105404	0.963951
Gh_A02G1452	0.28546	0.478431	-1.0065	0.000182444	-0.826593	0.00256999	-0.352592	0.323874	-0.517396	0.117362	-0.330479	0.832972	0.0327651	0.987487
Gh_A11G2885	NA	NA	NA	NA	NA	NA	NA	NA	NA	NA	NA	NA	NA	NA
Gh_D02G1455	0.365396	0.918337	-1.11782	0.525763	-0.377929	0.903142	-0.475433	0.842404	-1.00825	0.691594	-0.240214	0.988576	1.05311	0.906528
Gh_A01G1978	-0.182407	0.980428	3.04842	0.0454229	-0.401514	0.93912	0.6079	0.884719	0.872093	0.820936	2.30486	0.378897	-1.40252	0.900605
Gh_D11G1371	-0.490775	0.717827	-0.0828241	0.94584	-0.932294	0.505275	-0.757685	0.406935	-0.354782	0.777315	0.224216	0.98091	-1.00868	0.68383
Gh_D13G1101	2.44937	0.0709784	-4.33607	0.00704708	-0.804378	0.722318	-2.7245	0.29595	-2.77236	0.314487	0.885993	0.98091	4.47721	0.0893167
Gh_D11G1152	-1.91929	2.32584e-22	3.36321	3.66728e-95	3.43417	2.51101e-84	1.09116	3.44807e-17	1.38266	1.74381e-13	0.392953	0.0102472	0.188998	0.784961
Gh_A08G1490	-0.0243967	0.974963	-0.880038	0.0298545	-0.225608	0.712197	-1.53052	8.98819e-06	-0.524227	0.1498	0.664324	0.562943	0.331286	0.780298
Gh_A09G1043	0.780921	0.939692	0.30437	0.959616	1.65013	0.760616	NA	NA	NA	NA	0.9487	0.98091	2.35731	0.88481
Gh_D01G0541	0.460914	0.124311	-0.99586	7.18623e-05	0.128735	0.791903	-0.895313	0.00252789	0.422183	0.172647	0.397615	0.709217	0.224466	0.809245
Gh_D10G0135	0.91605	0.017587	-3.26932	1.02665e-12	-1.80693	4.1982e-06	-1.89795	2.35529e-05	-1.27157	0.00738445	-0.420573	0.98091	0.437616	0.829178
Gh_D11G2411	0.540038	0.095028	-1.05433	0.00194532	0.751787	0.00751654	-0.744433	0.0151884	0.489163	0.112543	0.263845	0.941191	0.860169	0.00836623
Gh_A01G0475	-0.299614	0.471052	-1.4223	1.53099e-05	-1.40859	1.60227e-05	-3.43743	3.47577e-30	-2.3483	8.12831e-20	1.75132	0.000474589	0.696967	0.221176
Gh_D13G1369	-0.0106507	0.972669	0.457952	2.68392e-05	0.3573	0.0127884	0.583522	5.25383e-10	0.588229	0.000127342	-0.0980564	0.883072	-0.185214	0.696368
Gh_A12G2260	0.834757	0.899611	-2.55706	0.573357	-2.69633	0.611446	-1.67477	0.830386	-1.71354	0.845597	NA	NA	NA	NA
Gh_D01G2201	-0.421112	0.0510244	0.541423	0.00638	0.280351	0.271632	0.271301	0.130266	-0.172109	0.51026	-0.112054	0.972643	0.0888514	0.963951
Gh_A11G2486	0.0482828	0.980346	0.682604	0.41919	0.901003	0.183047	1.2104	0.0793336	0.576393	0.525236	-0.440895	0.960818	0.42872	0.836829
Gh_D11G3274	-0.0564434	0.878897	0.533334	0.000278726	-0.0431049	0.92814	0.648292	3.67254e-14	0.194811	0.346437	-0.134647	0.714651	-0.238873	0.68351
Gh_D08G2203	0.68427	0.799963	0.112255	0.949303	-0.368347	0.882729	0.900716	0.537556	0.121236	0.960911	-0.070503	0.99995	0.250355	0.963951
Gh_A06G1896	1.99982	0.00671686	-2.77662	1.75805e-05	-1.5676	0.0146379	-2.14608	0.0888385	-0.768144	0.584204	1.40177	0.783735	1.25797	0.417741
Gh_D07G0731	0.124869	0.797326	-0.170235	0.575637	-0.182021	0.636746	0.0860456	0.825395	-0.158213	0.687123	-0.0931327	0.98091	0.157504	0.919182
Gh_D13G1709	-0.428683	0.239963	-1.58641	1.09655e-05	-1.05515	0.00324366	-2.23074	1.38089e-13	-1.56513	1.10165e-07	0.254853	0.98091	0.138109	0.963951
Gh_A06G1727	-0.555185	0.0673079	-0.285105	0.543854	0.0953412	0.909941	-0.974846	0.000606255	-0.264282	0.520529	0.172078	0.98091	-0.139989	0.963951
Gh_D02G2346	NA	NA	1.26614	0.866738	NA	NA	1.13693	0.884719	NA	NA	-0.0130711	0.99995	NA	NA
Gh_D03G1286	0.257176	0.236578	-0.821346	1.33846e-06	-0.691974	0.000945988	-0.755008	9.25608e-05	-0.598285	0.00499684	0.229026	0.825347	0.220459	0.785051
Gh_A09G1964	-1.0451	0.000292298	-3.14065	1.00496e-14	-2.65746	9.06019e-07	-3.60893	2.27704e-40	-3.53563	1.98805e-37	-0.539524	0.846424	-0.108602	0.967022
Gh_A05G0642	-0.242119	0.666468	-0.14507	0.811541	0.0678097	0.92814	-0.909921	0.0100684	-0.36045	0.398446	0.560918	0.577572	0.242636	0.884554
Gh_D07G0966	0.808812	0.00020768	-1.62456	2.1503e-13	-1.41797	3.92256e-05	-1.17646	2.1536e-05	-1.18801	0.000189284	0.399161	0.715722	0.636006	0.456636
Gh_A03G0515	NA	NA	NA	NA	1.13052	0.913926	NA	NA	NA	NA	NA	NA	0.875934	0.963951
Gh_D08G0564	3.00576	0.653493	-2.87497	0.567854	-1.20758	0.851891	NA	NA	NA	NA	NA	NA	1.72625	0.963951
Gh_D12G1857	1.61249	0.00268342	-4.77816	2.38575e-07	-2.15548	7.8783e-05	-2.78351	0.0107489	-0.40138	0.745762	-0.353086	0.984333	-0.0846253	0.986294
Gh_A05G0002	-0.0117313	0.975142	0.125277	0.517976	-0.358099	0.0949715	0.0871609	0.548983	-0.245198	0.236241	0.0635535	0.98091	-0.069188	0.963951
Gh_A10G2201	0.476924	0.869102	2.11933	0.000911254	2.43289	0.00264509	1.73378	0.0446372	3.68422	9.30444e-10	0.891911	0.36937	-0.724832	0.561376
Gh_D05G0079	-0.559255	0.17085	-1.59387	0.00149514	-0.926945	0.419968	-2.1061	3.48136e-07	-0.733011	0.0454232	-0.0076791	0.99995	-0.691167	0.766983
Gh_D11G2175	-1.1153	0.0365636	2.52457	1.59195e-15	1.46682	0.000773145	0.67506	0.0748309	1.74516	1.5008e-07	0.776176	0.0218866	-1.3382	0.000592954
Gh_D13G1343	0.651054	8.57708e-05	-1.4621	5.02203e-29	-0.579888	0.00074099	-0.45886	0.00432146	-0.0349724	0.912916	-0.315922	0.195778	0.163459	0.776893
Gh_A05G0359	-0.12887	0.931333	-1.59272	0.0159375	-1.44578	0.0259125	-1.44338	0.0188205	-2.21321	0.00564198	-0.241263	0.98091	0.69991	0.904804
Gh_D10G1177	0.597443	0.478431	-2.23512	0.000213249	-1.14164	0.136488	-1.0718	0.0414569	-1.49444	0.0204861	-0.525939	0.928277	1.00573	0.511183
Gh_D08G0915	NA	NA	NA	NA	NA	NA	NA	NA	NA	NA	NA	NA	NA	NA
Gh_A05G1797	1.3233	0.000195869	1.06719	3.32077e-05	2.37577	7.32822e-19	2.57609	7.49137e-27	2.71392	1.32305e-29	-0.142291	0.964596	1.04452	6.25577e-05
Gh_D09G1387	0.093734	0.495429	0.20557	0.121098	-0.0468913	0.911452	0.712925	5.8911e-21	0.393684	0.0040457	-0.375798	0.00173643	-0.290951	0.362926
Gh_D04G1214	-0.178281	0.643278	-1.22449	6.36791e-07	-1.54729	9.02593e-09	-1.41973	5.59228e-11	-1.62269	2.52956e-11	0.0548595	0.984379	-0.0459573	0.978703
Gh_A09G0952	NA	NA	NA	NA	1.13052	0.913926	NA	NA	1.09204	0.904821	NA	NA	-0.0858387	0.994364
Gh_D06G1290	-0.555455	0.691584	-0.131957	0.927358	-0.418397	0.815538	-0.627627	0.56033	-0.539301	0.650665	-0.0211661	0.99995	-0.379027	0.963951
Gh_D01G1886	-1.28959	6.82649e-09	0.601862	0.0723821	0.501616	0.111707	-0.672474	0.000937121	-0.220703	0.584803	0.0226692	0.99995	-0.511258	0.363287
Gh_A01G1215	0.257508	0.829585	-1.70019	0.0106487	-1.17838	0.0641365	-1.07683	0.115918	-0.653735	0.433665	-0.328284	0.98091	-0.211141	0.963951
Gh_D06G0993	1.12809	0.84213	1.893	0.231893	0.161776	0.966219	2.49351	0.233888	3.44747	0.0417134	0.574401	0.98091	-2.0915	0.310228
Gh_D12G1379	1.67401	0.896804	-0.599751	0.930669	-1.68623	0.871484	2.04455	0.770244	1.09204	0.904821	-0.918796	0.98091	-1.04762	0.963951
Gh_D09G0761	0.11172	0.939692	-0.574821	0.474447	-0.66075	0.469091	-0.77524	0.350991	-0.450003	0.651483	0.350514	0.98091	-0.0434857	0.994364
Gh_D12G0985	0.144201	0.410084	0.185255	0.123397	-0.205086	0.425497	0.259714	0.0660986	-0.0691039	0.895424	0.107446	0.908465	0.063793	0.963951
Gh_A08G0596	-0.253321	0.375072	-0.198685	0.508716	-0.471111	0.119981	-0.459307	0.0263196	-0.89376	0.000100364	0.0439756	0.981385	0.226175	0.844146
Gh_D10G0565	-1.1495	0.287782	2.33458	0.000107413	2.31129	0.00016707	1.24183	0.0253336	0.441247	0.651483	-0.0153428	0.99995	0.777854	0.392374
Gh_D12G2100	-0.411367	0.892452	-4.7272	0.0224525	-0.992111	0.69108	-2.6374	0.107293	-4.16893	0.032062	-2.46234	0.970242	2.81998	0.664598
Gh_D05G3897	NA	NA	1.26614	0.866738	NA	NA	NA	NA	NA	NA	0.9487	0.98091	NA	NA
Gh_A04G0868	0.983528	1.31531e-24	0.215849	0.0374082	0.954967	8.09496e-05	1.56043	4.36601e-67	1.91913	2.90972e-63	-0.32277	0.00538824	0.0740527	0.963951
Gh_A07G2230	-0.109246	0.623199	-0.027294	0.912032	-0.174938	0.525953	-0.468406	0.000249588	-0.350786	0.0357928	0.370526	0.0517	0.122534	0.913981
Gh_A09G1595	-0.0899356	0.778275	1.09926	2.20749e-21	1.17931	6.87307e-14	1.24783	1.78631e-34	1.2721	8.5017e-23	-0.199046	0.269627	-0.126652	0.841097
Gh_D05G1151	0.697988	0.285047	-1.85085	0.000987317	-0.329918	0.722063	-0.77897	0.21888	0.0825699	0.914203	-0.333307	0.98091	0.344466	0.868477
Gh_D04G0447	1.72281	0.619161	-1.13702	0.642972	-0.302847	0.922236	0.922696	0.808065	1.15204	0.765532	-0.312013	0.98768	0.322797	0.963951
Gh_D04G0625	0.562579	0.175384	0.0217761	0.956747	0.577004	0.016521	-0.0120763	0.975255	0.619346	0.0641418	0.640496	0.0348588	0.577362	0.0562656
Gh_D06G0201	-0.424893	0.0929402	0.615238	0.00183348	0.365279	0.284736	0.608746	0.000628934	0.762849	0.000101989	-0.38019	0.167217	-0.76644	0.00858478
Gh_D06G0231	-0.00835047	0.982099	-0.0607994	0.866738	-0.301431	0.247436	-0.0143066	0.964756	-0.469126	0.0327895	-0.0170339	0.99995	0.215919	0.748004
Gh_A09G0072	-0.0579261	0.926433	-0.398725	0.0308878	0.352789	0.0895298	-0.856226	1.7468e-05	0.0316706	0.921216	0.435858	0.165009	0.320101	0.313919
Gh_D01G2215	0.800177	2.85246e-10	-1.29847	2.17885e-21	-0.323355	0.0411548	-0.799575	5.24044e-09	-0.19049	0.308837	0.340048	0.199219	0.72386	1.14358e-05
Gh_D13G1412	1.99247	0.00194634	-2.48179	0.000114373	0.97462	0.10975	-1.71802	0.165483	2.60069	2.29237e-07	1.26906	0.818904	0.425059	0.749051
Gh_D12G0083	0.780921	0.939692	-0.657411	0.927358	-0.793032	0.92814	NA	NA	NA	NA	NA	NA	NA	NA
Gh_D08G0999	0.153903	0.716657	-0.79162	0.00131833	-0.50381	0.0407103	-1.1199	8.90684e-06	-0.626069	0.0213516	0.520054	0.377612	0.332564	0.60283
Gh_A01G0243	-0.194922	0.870844	-0.697787	0.263711	-0.397242	0.677822	-1.1013	0.042054	-0.292627	0.689334	0.247783	0.98091	-0.239309	0.963951
Gh_A02G0140	0.740266	0.0191394	-0.831207	0.0015554	-0.402675	0.18663	0.241008	0.552774	0.0109179	0.982328	-0.291648	0.850932	0.383409	0.544507
Gh_D02G0455	-0.260677	0.819837	-1.26771	0.0310652	-0.581127	0.467751	-1.52389	0.00136093	-0.895555	0.0480848	0.0389679	0.99995	0.11216	0.963951
Gh_D01G0405	0.29085	0.0699315	-0.565738	1.60342e-05	-0.514576	0.0117119	-0.19525	0.170146	-0.16505	0.493996	-0.0422308	0.98091	-0.00271282	0.996195
Gh_D02G0822	-0.437118	0.0254009	0.733352	1.83093e-05	0.193375	0.517768	0.37943	0.0169019	0.425036	0.0155837	-0.0457382	0.98091	-0.613615	0.0057383
Gh_D09G2318	0.780921	0.939692	0.30437	0.959616	-0.793032	0.92814	1.13693	0.884719	NA	NA	-0.013071	0.99995	NA	NA
Gh_D01G1432	-0.153126	0.576662	-5.75816	4.85291e-70	-6.61662	3.72636e-60	-4.86265	4.91262e-87	-5.39333	1.5605e-76	-1.00882	0.501354	-1.31733	0.376665
Gh_D05G3620	0.106531	0.924783	-0.43184	0.263888	-0.140209	0.8517	-0.337098	0.471537	-0.341162	0.533582	0.0522066	0.990746	0.363947	0.762125
Gh_D05G2537	-2.06946	0.867128	NA	NA	NA	NA	-0.735628	0.909597	0.675326	0.912916	-0.974854	0.98091	-2.51402	0.927512
Gh_D10G1444	2.36652	0.0562059	-1.24295	0.223631	-1.96698	0.0884721	0.762986	0.75448	0.553249	0.856348	0.399824	0.98091	-0.100408	0.994364
Gh_A08G1473	1.68582	5.24626e-06	-1.72558	3.17111e-06	-1.39483	0.000267717	-0.0726593	0.926211	-0.445374	0.55765	0.0701436	0.991059	0.792167	0.402891
Gh_D06G0294	0.275099	0.328921	-0.663573	0.00121888	-0.530779	0.02782	-0.419947	0.0942096	-0.530859	0.118368	0.0692354	0.98091	0.331139	0.734345
Gh_D13G1209	0.267938	0.155291	0.112247	0.580008	0.298625	0.08547	0.403464	0.000503883	0.446581	0.00611351	0.0163272	0.990778	0.17674	0.677197
Gh_Sca005520G01	-0.165847	0.931333	-0.778668	0.413084	0.360929	0.773136	-0.420517	0.67387	0.958623	0.104886	-0.477871	0.98091	-0.706736	0.498746
Gh_D09G1878	-1.07376	0.929205	1.79159	0.722833	-0.793032	0.92814	-1.67827	0.830386	-1.72554	0.84532	2.43478	0.970385	NA	NA
Gh_A11G2074	0.780921	0.939692	-0.657411	0.927358	-0.793032	0.92814	NA	NA	NA	NA	NA	NA	NA	NA
Gh_D01G0718	-0.168039	0.339923	0.424895	0.000796207	0.0940208	0.767331	0.675993	3.22767e-14	0.00308422	0.986466	-0.382592	0.000525789	-0.0210926	0.980391
Gh_A03G1124	0.207677	0.782741	0.0119403	0.978748	0.495364	0.272578	-0.145113	0.782373	0.424889	0.237754	0.402604	0.689024	0.336187	0.664783
Gh_A05G1000	0.205113	0.719369	0.755293	0.00374099	0.249595	0.629366	1.58844	1.00119e-21	1.16382	4.44282e-09	-0.592417	0.0027704	-0.653834	0.0259399
Gh_A11G0854	0.394406	0.967878	0.682418	0.916527	-1.30931	0.903446	0.745489	0.884719	2.72088	0.288555	0.38851	0.98768	-3.57386	0.392795
Gh_D07G1460	-0.136799	0.714507	0.540242	0.00102961	0.399821	0.0368236	0.239667	0.218979	0.314197	0.150214	0.201595	0.679017	0.00591845	0.994364
Gh_D08G0464	-0.364889	0.110115	0.169211	0.499203	-0.345939	0.388407	-0.389085	0.0286882	-1.12228	1.79035e-09	0.230994	0.67923	0.466663	0.346205
Gh_A10G0007	0.285466	0.051079	0.093963	0.587766	0.0508616	0.871484	0.444726	0.000741977	0.27869	0.196464	-0.0261708	0.981385	0.114181	0.927649
Gh_A11G1269	0.260606	0.766962	-0.907142	0.0500734	-0.942246	0.0412913	-0.39391	0.509593	-0.684892	0.240388	-0.215382	0.98091	0.0593147	0.985061
Gh_D12G0752	0.780921	0.939692	-0.657411	0.927358	-0.793032	0.92814	NA	NA	1.09204	0.904821	NA	NA	-1.04762	0.963951
Gh_A04G0939	-0.248783	0.896804	-0.219748	0.866738	-0.217009	0.903446	-0.853499	0.369927	-0.269233	0.85114	0.420991	0.98091	-0.141012	0.964859
Gh_D11G1901	0.440322	0.00041002	-0.00608619	0.972755	0.614229	0.00913394	-0.0102996	0.971197	0.460497	0.0513111	0.483808	0.00626282	0.651675	0.0915676
Gh_A05G2680	0.706361	0.595282	0.249045	0.799598	0.518651	0.571483	0.948014	0.286794	0.361985	0.814121	0.0480507	0.99995	0.919077	0.466052
Gh_Sca016549G01	1.32515	0.541845	-1.18765	0.511086	-1.10649	0.581914	0.161881	0.957771	0.858944	0.72457	0.0108863	0.99995	-0.585897	0.963951
Gh_A13G0682	-4.61051	0.0820365	2.1765	0.765834	1.13052	0.913926	-0.400304	0.868125	-1.44585	0.493593	-2.00979	0.826997	-1.97944	0.853834
Gh_A02G0777	NA	NA	NA	NA	1.96847	0.842492	NA	NA	NA	NA	NA	NA	1.72625	0.963951
Gh_D02G1904	-0.0663257	0.898077	-0.216868	0.36175	0.0857643	0.837175	-0.275833	0.216614	-0.311225	0.223357	0.0315188	0.988576	0.387581	0.30259
Gh_D07G0769	-0.413993	0.882992	1.17704	0.231223	1.60983	0.0730824	0.481023	0.712807	0.249483	0.904821	0.328062	0.98091	1.00573	0.581333
Gh_D10G1934	0.635097	0.112756	-0.0697185	0.893606	0.166293	0.788761	0.440146	0.29678	0.792073	0.0293731	0.163526	0.98091	0.065411	0.963951
Gh_D05G2342	-0.234479	0.283376	-0.0707005	0.801625	-0.166198	0.592745	-0.23554	0.216526	-0.484673	0.0168546	-0.0315752	0.984894	0.140659	0.910094
Gh_D11G3297	0.201485	0.824442	-0.679616	0.0781151	-0.445348	0.360088	-0.0308185	0.961417	0.237085	0.661889	-0.408139	0.767559	-0.424048	0.570617
Gh_D09G1272	0.290252	0.801613	1.92477	2.88751e-09	1.49007	0.000152941	2.39674	6.65336e-14	1.93673	1.5176e-07	-0.143437	0.98091	-0.100634	0.963951
Gh_D11G0247	-1.07376	0.929205	-0.657411	0.927358	-0.793032	0.92814	0.177814	0.97368	-1.72554	0.84532	-1.87031	0.98091	NA	NA
Gh_A05G1307	NA	NA	NA	NA	NA	NA	NA	NA	NA	NA	NA	NA	NA	NA
Gh_A13G0347	0.249213	0.415632	-0.422158	0.0279625	-0.740486	0.000416501	0.0510168	0.884719	-0.574721	0.0370071	-0.185355	0.854081	0.13965	0.949662
Gh_D03G0561	0.0304971	0.939692	0.0688513	0.815019	0.172688	0.436429	0.352157	0.0463139	0.383477	0.0612469	-0.213047	0.6858	-0.123426	0.897819
Gh_D08G1163	-2.05097	0.756641	-0.657411	0.927358	-0.793032	0.92814	-2.66616	0.577459	-2.70396	0.6001	NA	NA	NA	NA
Gh_D10G1432	-0.642949	0.0019915	-0.0672058	0.854602	0.599244	0.00336504	-1.00916	3.04854e-06	-0.428839	0.0482416	0.338019	0.59763	0.441981	0.127835
Gh_D09G2062	1.25891	1.05633e-06	-1.47537	2.84685e-10	-0.215354	0.526425	-0.0463453	0.919519	0.738428	0.0207535	-0.131037	0.98091	0.362308	0.547288
Gh_A05G0869	0.0498178	0.954259	-1.4181	0.000756821	-0.256087	0.805014	-1.87427	1.07934e-07	-0.823286	0.0175111	0.544199	0.734672	0.675621	0.428942
Gh_D11G0525	NA	NA	NA	NA	NA	NA	NA	NA	NA	NA	NA	NA	NA	NA
Gh_D03G1263	1.6531	0.896804	-1.53038	0.8476	-1.66264	0.871896	NA	NA	1.09204	0.904821	NA	NA	-1.04762	0.963951
Gh_A11G2105	NA	NA	NA	NA	1.13052	0.913926	NA	NA	NA	NA	NA	NA	0.875934	0.963951
Gh_A08G1348	0.0284759	0.952413	-0.680584	0.00626974	-0.242667	0.508176	-0.723043	0.00156869	-0.561323	0.0354803	0.109556	0.98091	0.403269	0.485042
Gh_D01G0362	-1.01189	0.000317677	0.63002	0.0933609	0.731272	0.00580861	-0.462321	0.0774137	-0.12372	0.785656	0.122805	0.98091	-0.100062	0.963951
Gh_D02G2429	-0.10435	0.921956	-0.691113	0.129051	-1.38746	0.0018313	-0.956218	0.0168242	-1.40472	0.000956195	0.200454	0.98091	-0.0305299	0.994364
Gh_A01G0887	0.0776317	0.876046	-0.380606	0.043114	-0.0814744	0.834804	-0.417224	0.0288376	-0.231148	0.404593	0.153348	0.938234	0.283976	0.544103
Gh_A04G0818	0.818498	0.920693	-0.685664	0.873748	-0.249924	0.962675	0.172856	0.974566	-1.71354	0.845597	-0.00202829	0.99995	2.34319	0.924318
Gh_D13G0021	1.5988	6.21716e-07	0.199759	0.579205	-0.193372	0.648477	1.87747	2.61093e-10	1.72018	2.22368e-07	-0.0395895	0.98785	-0.257728	0.788768
Gh_A03G2043	-2.31151	0.0628584	0.597621	0.797006	1.31487	0.429423	-0.556079	0.607537	-1.01781	0.365124	-1.13112	0.768081	0.077384	0.994364
Gh_D11G1884	0.412844	0.939692	1.02559	0.68729	0.623231	0.87705	2.09308	0.205883	2.94375	0.0254756	-0.614463	0.98091	-1.87205	0.342855
Gh_A05G1958	1.91842	0.148807	-1.80141	0.141495	-1.92711	0.119981	0.53856	0.824004	-3.53048	0.238623	-0.381715	0.98091	3.57915	0.475849
Gh_A05G3778	-0.180852	0.982099	-0.657411	0.927358	-0.793032	0.92814	-0.786628	0.909597	0.130265	0.982328	NA	NA	-1.04762	0.963951
Gh_D11G0371	1.35688	6.08933e-05	2.01948	4.50317e-28	1.80403	4.43649e-20	3.98253	6.28962e-78	3.27149	4.61024e-42	-0.568102	0.000980011	-0.0543842	0.963951
Gh_D01G1441	-0.0758222	0.869102	-1.33457	2.82011e-15	-0.916091	4.46483e-09	-1.45406	3.5697e-16	-0.961613	3.38e-07	0.0804838	0.98091	0.0259672	0.979966
Gh_A10G0128	0.952416	0.550762	-4.87686	0.00252131	-2.32647	0.0594441	-4.83786	0.018115	-2.42885	0.201787	0.9487	0.98091	1.10108	0.944225
Gh_D04G1444	-0.536349	0.486435	0.256169	0.739	0.0727768	0.943207	-0.326446	0.586702	-0.0759516	0.920004	0.0861576	0.982576	-0.330712	0.887694
Gh_A05G3053	0.022179	0.939692	0.544988	8.13935e-06	0.531969	9.16823e-05	0.602061	3.83876e-08	0.643446	6.00168e-05	0.00458997	0.99995	-0.0328255	0.965182
Gh_D13G2528	0.151562	0.80051	-0.639284	0.0330392	0.352097	0.579149	-0.306863	0.145654	0.235141	0.394059	-0.138365	0.98091	0.327225	0.760225
Gh_D07G1455	-0.76493	0.923335	-0.587831	0.927358	1.4915	0.70614	1.1876	0.699665	3.37025	0.0431661	-2.50727	0.850045	-2.59197	0.300862
Gh_A05G0203	0.09028	0.978309	0.517581	0.765834	0.83626	0.62485	1.06906	0.336025	0.861805	0.505125	-0.425722	0.98091	0.125226	0.970593
Gh_D13G1047	0.194373	0.551715	0.157025	0.592897	-0.33641	0.427421	0.423196	0.000497584	0.141432	0.513447	-0.0352973	0.98091	-0.227774	0.781124
Gh_D01G1777	-1.75587	2.26332e-06	0.901094	0.0634878	0.796596	0.127736	-1.08918	0.00318513	0.723212	0.0127694	0.272129	0.98091	-1.62764	1.65925e-06
Gh_D07G2174	-0.0389514	0.939692	-1.59727	5.04351e-11	-0.423441	0.0421829	-1.80009	3.35003e-16	-0.821458	0.00017868	0.201092	0.98091	0.415742	0.252517
Gh_D05G3666	-1.28963	0.0472671	-0.629754	0.570359	-1.0574	0.334139	-1.85788	0.00295273	-0.771943	0.244422	-0.0229947	0.99995	-1.52114	0.21773
Gh_A01G0416	2.12763	0.00811311	-0.922247	0.152925	-1.02398	0.131781	0.96412	0.380622	0.717703	0.606202	0.279392	0.98091	0.442087	0.918393
Gh_A08G0500	-0.244869	0.163854	-1.09721	6.74397e-22	-0.221938	0.165832	-1.36717	3.46215e-26	-0.169829	0.40286	0.0622839	0.98091	-0.240171	0.41927
Gh_D08G1684	-0.125227	0.945788	-0.80235	0.54683	0.710865	0.532045	-1.57511	0.189962	0.23292	0.893517	0.686068	0.98091	0.410334	0.923638
Gh_A07G1708	-0.654369	0.00385226	0.562519	0.00930112	0.438565	0.0877087	-0.290577	0.210805	-0.313066	0.245259	0.236182	0.748764	0.154001	0.898621
Gh_A13G0556	0.577575	0.11631	-1.62299	1.57722e-07	-0.871266	0.0885879	-0.684331	0.0505717	-0.658179	0.0683784	-0.322921	0.904464	0.423231	0.759659
Gh_D02G1929	-3.61625	8.76254e-36	3.81673	3.10394e-32	3.09839	7.09956e-18	-0.122345	0.509903	0.995843	2.11473e-15	0.362992	0.190659	-1.45859	4.54335e-17
Gh_D02G1548	-0.197778	0.473069	-0.0335747	0.927358	-0.232516	0.428298	-0.301364	0.132914	-0.394221	0.0721027	0.109658	0.98091	0.020402	0.992519
Gh_A08G1657	0.503969	0.742331	-1.51554	0.0449609	-0.83098	0.301305	-0.652681	0.584413	-0.337689	0.828758	-0.315998	0.98091	0.0676749	0.992515
Gh_A09G1914	-0.237405	0.0281234	0.350069	0.000167296	0.208011	0.12169	0.171988	0.0794426	-0.0484152	0.847547	-0.0212009	0.98091	0.0756654	0.94073
Gh_A11G1306	-0.179248	0.982099	1.31696	0.70775	1.21726	0.828982	1.17127	0.771659	2.45654	0.281714	0.00100018	0.99995	-1.38156	0.8158
Gh_D11G2266	-0.718256	0.169344	0.374122	0.489165	-0.180167	0.906149	-0.252136	0.646323	-0.719484	0.206488	-0.053666	0.991208	-0.122733	0.963951
Gh_Sca053462G01	-0.855926	0.848228	-2.88535	0.573684	0.47258	0.92814	-0.247267	0.918989	-0.277102	0.917255	-3.44535	0.684187	-0.0593323	0.994364
Gh_D05G1442	-1.62324	0.884897	3.0191	0.2702	2.3773	0.528326	-0.407152	0.938613	-0.418735	0.934626	1.81635	0.914196	1.22376	0.927837
Gh_A06G0075	0.232459	0.267461	-0.350028	0.0448276	-0.547123	0.0163915	-0.0628154	0.80919	-0.406001	0.036941	-0.0177096	0.996739	0.146903	0.898971
Gh_D04G1620	0.15457	0.94559	1.084	0.437375	2.20604	0.000854633	0.789733	0.522992	2.90817	3.7605e-06	0.494862	0.98091	-0.489345	0.678084
Gh_A08G1100	0.146484	0.878691	-0.659089	0.0858928	-0.491136	0.267846	-0.767784	0.074727	-0.733991	0.116168	0.291442	0.970242	0.445438	0.702365
Gh_D12G2453	-0.0105021	0.982099	-0.512929	0.00270911	-0.29642	0.151944	-0.454809	0.0188918	-0.45053	0.034841	-0.0308996	0.98785	0.199894	0.759702
Gh_A09G0858	-0.200648	0.455306	0.627445	5.31955e-05	0.589587	0.000856342	0.436903	0.00258381	0.388829	0.0372956	0.0280485	0.982059	0.0569289	0.963951
Gh_D05G0275	0.0961655	0.982099	-0.133844	0.958815	-1.32521	0.793828	0.0123822	0.994711	-1.04009	0.684669	-0.012224	0.99995	-0.122568	0.994364
Gh_D10G1219	-0.108166	0.774311	0.0495165	0.866738	0.0986988	0.785838	-0.189163	0.318046	0.156102	0.520168	0.169193	0.821305	-0.109345	0.91778
Gh_Sca133480G01	-0.188303	0.982099	-1.53038	0.8476	1.1648	0.866475	-1.67477	0.830386	-1.71354	0.845597	NA	NA	2.74673	0.852851
Gh_A12G2246	-0.640967	0.592834	0.304415	0.811984	0.301032	0.854031	-0.109547	0.915315	-0.568179	0.584335	-0.188167	0.98091	0.282907	0.963951
Gh_A08G2284	-0.386985	0.269676	1.0339	2.10409e-07	0.879809	0.000124545	0.818724	5.84739e-05	0.888874	5.03276e-05	-0.132009	0.964064	-0.339315	0.353988
Gh_D06G2345	0.0403202	0.97484	-0.982731	0.0886554	0.418753	0.717698	-0.86761	0.0574249	-0.0916147	0.908428	-0.0337211	0.99995	0.610847	0.666129
Gh_A11G1712	0.514532	0.000233356	-0.173727	0.319051	-0.151079	0.537382	0.222567	0.085432	0.140927	0.613919	0.157718	0.683759	0.278323	0.52702
Gh_A11G2557	0.386297	0.782263	1.40305	0.00256933	0.76122	0.338582	1.50417	0.00386044	1.42535	0.010499	0.327676	0.928919	-0.22333	0.963951
Gh_A04G0069	0.780921	0.939692	-0.657411	0.927358	-0.793032	0.92814	NA	NA	NA	NA	NA	NA	NA	NA
Gh_D09G2245	-1.25572	0.30858	0.297368	0.866738	0.463564	0.808983	-0.357424	0.772357	-0.648483	0.550731	-0.55695	0.972202	-0.0863942	0.986355
Gh_Sca144748G01	-1.02369	0.758664	-0.00487881	0.998567	-0.190402	0.965674	1.46467	0.233778	-0.443466	0.904821	-2.46277	0.28564	-0.711755	0.963951
Gh_A05G1272	0.0974095	0.939692	1.09314	0.00212304	0.794243	0.0454974	1.18043	0.00122499	0.997064	0.016594	0.0504771	0.987669	-0.0482648	0.975459
Gh_A12G2266	0.46787	0.296252	-0.225071	0.596433	-0.214509	0.682642	0.727373	0.0222008	0.138857	0.85668	-0.446505	0.505269	0.171114	0.963951
Gh_A05G3123	NA	NA	NA	NA	NA	NA	NA	NA	NA	NA	NA	NA	NA	NA
Gh_D10G0458	1.5597	0.680405	-3.88133	0.196949	-1.57815	0.63444	-2.26526	0.696116	0.549897	0.904821	NA	NA	-0.511661	0.963951
Gh_D07G0915	2.82678	0.0183832	-3.89049	0.00369076	-2.23199	0.142132	0.31435	0.895574	1.1234	0.461918	-1.33217	0.939468	-0.468544	0.963951
Gh_A12G2364	0.359131	0.49523	0.0180329	0.971035	1.87952	1.8452e-14	0.103055	0.874072	1.08987	0.000109004	0.311916	0.903549	1.20573	4.46826e-07
Gh_D07G0372	0.498345	0.0763762	-0.0349458	0.927358	-0.0174485	0.970329	0.353563	0.212652	0.378969	0.21238	0.147008	0.978795	0.158257	0.886703
Gh_D12G0061	-1.10725	1.48564e-09	1.02021	5.95541e-06	0.905215	0.000194523	-0.0850662	0.752441	0.332948	0.114419	0.0384495	0.982431	-0.479078	0.153212
Gh_Sca088590G01	-1.14263	0.931333	NA	NA	1.96847	0.842492	-0.786628	0.909597	0.130265	0.982328	NA	NA	0.765914	0.963951
Gh_A10G0496	-0.899465	2.90826e-18	1.68724	5.54704e-86	1.34712	9.89165e-14	0.858749	3.70901e-24	0.981393	3.28678e-17	-0.0315563	0.98091	-0.477882	0.0527824
Gh_Sca004949G01	-0.19338	0.979066	1.05363	0.749124	1.90113	0.439775	1.39327	0.586361	0.113206	0.982328	-0.492762	0.98091	1.65019	0.748606
Gh_A12G2041	-0.875315	0.00209841	-0.778245	0.0780177	-1.32925	0.00312801	-1.72778	1.39696e-13	-2.18705	1.61582e-17	0.109939	0.98091	0.0379298	0.993595
Gh_D03G1683	-0.200135	0.982099	-1.56163	0.8476	1.48323	0.744001	-0.731663	0.907167	1.12449	0.793685	-0.974854	0.98091	0.224415	0.980391
Gh_D07G2180	2.25883	0.84191	-1.18495	0.866738	-1.30931	0.904948	1.13693	0.884719	2.57646	0.653672	-0.0130711	0.99995	-1.56779	0.952391
Gh_D12G0168	0.370978	0.885678	-1.17992	0.371378	-0.554749	0.810503	-0.487064	0.770244	-0.535774	0.781261	-0.280643	0.98091	0.412994	0.963951
Gh_A10G1754	0.246135	0.577283	-1.378	5.78946e-06	-1.33391	1.22713e-05	-1.19771	0.00014023	-1.08661	0.000660939	0.103654	0.98091	0.0557553	0.973268
Gh_A05G3302	-0.303712	0.931333	0.037887	0.980627	-0.605423	0.842492	-0.530679	0.797799	0.51568	0.791065	0.306201	0.98091	-1.37183	0.681305
Gh_A07G0260	0.929889	1.20149e-06	-1.68213	4.7248e-30	-1.3842	1.80953e-13	-0.290416	0.24377	-0.469663	0.0591281	-0.425427	0.179756	0.0720712	0.963951
Gh_D07G0437	-0.12616	0.762886	0.00938704	0.972227	-0.220718	0.563173	-0.478696	0.0256128	-0.230916	0.477945	0.400115	0.315299	-0.0596357	0.963951
Gh_D10G1972	-0.228209	0.124566	0.0961089	0.606893	-0.342589	0.0395491	0.342901	0.00202204	0.0393457	0.904821	-0.436211	0.00163569	-0.553712	0.00922669
Gh_D06G1647	-0.463848	0.713919	0.557929	0.486827	0.695432	0.398128	0.176993	0.883151	-0.0926596	0.936997	-0.0446051	0.99995	0.380803	0.924324
Gh_A10G1762	-0.102691	0.70913	-1.02695	3.58101e-09	-0.261547	0.189748	-1.26378	7.91203e-19	-0.0763742	0.820545	0.173637	0.908989	-0.231586	0.646949
Gh_A06G0698	-2.64713	0.769333	1.26614	0.866738	NA	NA	-2.28104	0.693372	-2.33274	0.708611	0.9487	0.98091	NA	NA
Gh_A13G0303	NA	NA	NA	NA	1.13052	0.913926	1.13693	0.884719	1.09204	0.904821	-0.974854	0.98091	-0.0858387	0.994364
Gh_D05G0374	-1.20402	0.0304566	0.640264	0.311871	-1.09582	0.215655	-3.40562	1.43644e-06	-1.40755	0.0193546	2.87989	0.00167831	-0.83693	0.720037
Gh_D10G0416	NA	NA	NA	NA	3.30035	0.581243	NA	NA	1.98201	0.819792	NA	NA	1.20836	0.963951
Gh_A13G1979	-0.45201	0.016497	0.783578	1.19955e-08	0.854922	3.82545e-11	0.237878	0.142276	0.404012	0.0391293	0.133078	0.836878	0.0559822	0.963951
Gh_D01G1791	0.00679963	0.982099	0.190866	0.234008	0.485279	0.014108	0.241487	0.112962	0.252179	0.1916	-0.00510488	0.99995	0.29697	0.441387
Gh_D06G2289	-0.943184	0.0206303	0.755424	0.0650378	0.117814	0.913559	-0.252976	0.586399	-0.308486	0.558497	0.103801	0.98091	-0.460516	0.656508
Gh_Sca005219G01	-0.187526	0.956912	-0.3659	0.914536	-3.67532	0.295566	-1.23415	0.634538	-0.857981	0.7896	0.717504	0.98091	-2.95886	0.815103
Gh_D08G2187	-0.124501	0.698134	0.695118	2.3044e-06	0.165193	0.632514	0.260995	0.00757811	0.0630296	0.78171	0.346637	0.00145392	0.0334139	0.963951
Gh_D01G0977	-1.06088	6.88428e-07	3.27547	1.69031e-86	1.57205	2.44816e-07	2.65031	7.93119e-100	0.990567	7.01002e-07	-0.396741	0.0115238	-0.424334	0.439955
Gh_D03G1364	-1.14263	0.931333	NA	NA	NA	NA	0.175154	0.975255	-0.831517	0.912916	-0.974854	0.98091	NA	NA
Gh_A09G0968	-1.61632	1.22986e-40	1.09292	1.70523e-15	-0.0729614	0.857637	-0.800974	7.06326e-18	-1.12768	5.35983e-20	0.317157	0.0288269	-0.505665	0.0159052
Gh_A12G0069	3.73899	1.04696e-07	-2.41884	0.000509312	-1.11985	0.124197	-2.29836	0.309552	0.369333	0.882354	3.64918	0.121969	2.30783	0.0243975
Gh_D10G1837	0.290317	0.0972502	-0.129754	0.47028	-0.47478	0.00509069	0.0547227	0.830386	-0.212263	0.277189	0.145635	0.826951	0.0847549	0.955915
Gh_D11G0818	-0.234245	0.522981	0.213514	0.431928	0.0161921	0.981265	0.0250361	0.924026	-0.317636	0.17962	-0.00756519	0.99995	0.155253	0.922911
Gh_A08G0635	-0.35031	0.299458	-0.27992	0.418587	0.149779	0.770108	-0.73354	0.00710178	0.154953	0.718391	0.142008	0.98091	-0.298517	0.690117
Gh_D13G1079	-0.0192737	0.982099	-0.436845	0.432296	-0.19326	0.829444	-0.770089	0.186117	-0.448849	0.486555	0.352861	0.98091	0.292973	0.912675
Gh_A05G2917	-0.140908	0.939692	-0.802402	0.421021	-0.268193	0.886438	-0.754482	0.436708	-0.868338	0.37087	-0.152464	0.986245	0.514129	0.921401
Gh_A07G0202	0.350474	0.0240301	-0.194111	0.186187	0.965193	1.39617e-05	0.826581	1.40522e-11	0.955487	8.85193e-08	-0.630604	9.61193e-07	0.418743	0.331029
Gh_A01G0837	-0.504494	0.831178	-1.68946	0.354133	-1.26623	0.526293	-2.14803	0.135974	-1.38916	0.373657	-0.00450764	0.99995	-0.321232	0.963951
Gh_D01G1748	0.0890059	0.931333	-2.35054	4.70573e-07	-2.39191	6.67639e-08	-2.56348	1.13992e-07	-2.93198	4.19374e-08	0.339792	0.98091	0.688896	0.817469
Gh_A01G0782	-1.00414	0.00117483	-4.15432	1.75619e-12	-2.29499	0.0021816	-5.89241	2.56723e-20	-4.15752	8.16095e-21	0.776949	0.98091	0.916831	0.784099
Gh_D03G1664	0.12139	0.543799	0.397802	6.95748e-05	0.269713	0.0647053	0.432438	2.78132e-05	0.320154	0.0233784	0.12613	0.703683	0.127951	0.790819
Gh_A11G0385	-0.250196	0.694057	0.450461	0.26637	0.268963	0.630123	-0.168679	0.739591	0.172297	0.764929	0.408404	0.703068	-0.0962508	0.963951
Gh_D13G0620	-1.21668	0.0866892	1.01819	0.0597655	0.623468	0.527078	0.512379	0.347688	0.94799	0.0269713	-0.679028	0.333843	-1.48846	0.00422074
Gh_D01G1149	-0.4036	0.184555	0.281566	0.256565	-0.717463	0.00692914	0.208874	0.426437	-0.713943	0.00608577	-0.290281	0.538915	-0.350695	0.5803
Gh_Sca191685G01	NA	NA	NA	NA	1.13052	0.913926	NA	NA	NA	NA	NA	NA	0.875934	0.963951
Gh_D09G0689	0.00430075	0.995851	0.103416	0.919917	-0.101165	0.92814	0.277623	0.671135	-0.513558	0.452326	-0.132318	0.98091	0.473677	0.779518
Gh_A08G2488	0.261934	0.15387	-0.352835	0.0210363	-0.394751	0.0164646	0.167208	0.352462	0.0459057	0.904821	-0.219495	0.572276	-0.12218	0.878524
Gh_A13G0717	-0.0310895	0.937076	0.26247	0.124713	0.061713	0.894515	0.201691	0.108545	0.149714	0.439275	0.0678243	0.98091	-0.0637727	0.963951
Gh_D13G2091	0.211344	0.756815	-3.84414	3.36734e-29	-1.34925	0.00410021	-3.70605	5.26649e-37	-1.22417	2.52477e-07	0.111598	0.98091	0.144206	0.963951
Gh_D12G0464	-0.611919	0.0603266	-0.729686	0.0342042	0.372107	0.321549	-2.88967	3.71689e-21	-0.956247	0.000460686	1.58372	0.000644174	0.772972	0.0319296
Gh_D04G1200	-0.126084	0.905864	-1.83429	3.17551e-05	-0.505633	0.402915	-1.77336	1.13339e-06	-0.686666	0.0750781	-0.148379	0.98091	0.112609	0.963951
Gh_A04G1126	-2.18522	0.0099088	2.43329	0.000705295	2.46917	0.00165765	0.548428	0.305258	1.10539	0.0144473	-0.268609	0.98091	-0.765099	0.277639
Gh_D01G0217	-0.118799	0.893903	-0.95517	0.00864816	-0.00838568	0.986116	-1.01891	0.00582531	-0.709179	0.0868589	-0.0160258	0.99995	0.638056	0.371559
Gh_D12G0725	0.0537273	0.982099	-1.6484	0.212128	-1.99548	0.141706	-2.34264	0.106326	-1.79818	0.235159	0.785728	0.98091	-0.0864638	0.994364
Gh_A12G1752	-0.59215	2.40576e-05	1.17921	7.69048e-18	0.717171	0.000206125	0.75826	2.22787e-12	0.400936	0.0244592	-0.132216	0.792459	-0.219781	0.691568
Gh_D05G2513	-1.19454	0.865117	-0.60211	0.927358	0.74536	0.903142	-0.239925	0.952188	-0.302921	0.936846	-1.50714	0.98091	-0.0857032	0.994364
Gh_D07G0621	-0.248091	0.70552	-0.122327	0.845181	0.0818135	0.913926	-0.0978168	0.884719	-0.613109	0.140113	-0.236604	0.971231	0.503185	0.506322
Gh_D11G2912	-0.0576663	0.939692	-1.00914	0.0208692	-0.678736	0.143789	-0.936846	0.0201214	-0.341319	0.50948	-0.0920275	0.984113	-0.337997	0.844146
Gh_D03G1071	0.692554	0.845845	-0.835292	0.753498	0.164796	0.942818	-0.0924569	0.975255	0.537609	0.859226	-0.012564	0.99995	0.376598	0.963951
Gh_D07G2479	0.310594	0.495279	0.349903	0.17737	0.222828	0.59083	1.3089	1.07269e-09	0.107318	0.851041	-0.608309	0.00608875	0.482759	0.276813
Gh_A11G2479	4.24323	0.0546373	-5.07637	0.0134544	-0.665787	0.756572	0.175154	0.975255	0.130265	0.982328	-0.974854	0.98091	3.5046	0.274521
BGI_novel_G000387	-2.86081	0.257409	4.14782	0.000870901	3.90003	0.00294639	1.91428	0.0279085	2.64039	0.00015441	-0.580777	0.851774	-1.53569	0.011155
Gh_D05G1167	0.835725	0.00787746	1.26327	9.4995e-12	1.38752	3.38459e-10	2.24133	1.14378e-27	2.64676	2.147e-38	-0.101487	0.98091	-0.366646	0.259105
Gh_A08G2084	0.780921	0.939692	-0.657411	0.927358	-0.793032	0.92814	NA	NA	NA	NA	NA	NA	NA	NA
Gh_A05G1816	1.14975	3.83641e-12	-0.185684	0.343214	0.33328	0.0991697	0.765727	5.64081e-08	1.27217	8.07022e-18	0.234866	0.388831	0.267259	0.300149
Gh_Sca063620G01	0.106606	0.981928	0.950506	0.603758	1.70048	0.258739	0.710365	0.738373	2.92186	0.00101839	0.381193	0.98091	-1.06787	0.497033
Gh_D06G0304	-1.71895	3.4183e-45	0.8679	6.52966e-06	0.25931	0.493419	-1.94573	2.51907e-107	-1.30791	9.60891e-20	1.1301	5.22301e-15	-0.0969164	0.963951
Gh_D05G0932	-1.16489	2.3344e-10	1.42796	6.227e-17	0.91881	0.000186238	-0.00351634	0.98535	0.222921	0.223888	0.306975	0.133507	-0.41359	0.146468
Gh_A12G0057	1.71956	0.821474	1.0944	0.753124	0.488163	0.916531	1.66394	0.727755	0.130265	0.982328	1.19691	0.98091	2.13096	0.810053
Gh_D10G0998	0.780921	0.939692	-0.657411	0.927358	-0.793032	0.92814	NA	NA	NA	NA	NA	NA	NA	NA
Gh_D12G0581	-0.31944	0.672493	0.0209326	0.969642	0.710293	0.13641	-1.05571	0.015035	0.287213	0.626124	0.795829	0.354711	0.159946	0.963951
Gh_D10G1118	-0.0327812	0.939692	-0.0802577	0.764759	-0.00125258	0.996455	-0.046785	0.830386	-0.231496	0.265473	-0.0287922	0.98091	0.25364	0.548066
Gh_A12G2560	0.118484	0.982099	-3.15432	0.606335	-1.44711	0.820633	-2.03471	0.593957	-3.04129	0.481908	-0.974854	0.98091	1.77441	0.963951
Gh_A07G2159	0.726888	0.0570961	-0.582606	0.01308	-0.246395	0.530336	-0.512997	0.0900843	0.799248	0.00647929	0.68906	0.000512738	-0.263497	0.614396
Gh_D04G0172	-2.05771	0.867128	NA	NA	NA	NA	-1.69482	0.830386	-1.74369	0.842443	NA	NA	NA	NA
Gh_D04G0379	-0.28738	0.303956	-0.449462	0.0421768	-0.31052	0.361192	-0.849855	5.50491e-07	-0.745902	4.52799e-05	0.149587	0.952233	0.203409	0.784099
Gh_D04G0212	0.144806	0.786883	-1.58185	1.37806e-06	-1.37905	3.70621e-05	-1.17302	4.31615e-05	-1.16816	0.000364071	-0.226736	0.98091	-0.00969774	0.994364
Gh_A13G1400	-0.322273	0.477009	0.663184	0.0226895	0.013321	0.981265	0.167973	0.651445	0.468902	0.100733	0.210852	0.916128	-0.721626	0.0878917
Gh_A07G0918	-0.186022	0.774311	0.883425	6.31942e-05	0.169687	0.795545	0.71409	0.00240145	0.367232	0.25538	0.0229791	0.994573	-0.327761	0.645348
Gh_D02G0876	1.70297	0.0884566	-0.783645	0.373171	-0.35548	0.813801	0.795616	0.522317	0.933062	0.40771	0.164142	0.98091	0.471887	0.89339
BGI_novel_G000855	4.49829	0.00745814	0.766414	0.386366	1.86711	0.0333086	3.51994	0.0829567	5.80882	2.20745e-06	1.79175	0.0999392	0.60976	0.68351
Gh_D11G2136	0.780921	0.939692	-0.657411	0.927358	0.168749	0.981265	NA	NA	NA	NA	NA	NA	0.875934	0.963951
Gh_D12G2624	0.55831	0.07809	-1.28963	9.02538e-06	-1.31428	2.6221e-05	-0.730642	0.0150891	-0.825015	0.0108079	0.0376581	0.996797	0.124259	0.963951
Gh_D05G1857	3.00576	0.653493	-2.87497	0.567854	-3.01845	0.631987	NA	NA	NA	NA	NA	NA	NA	NA
Gh_A13G1769	0.241024	0.421466	-0.281812	0.245238	-0.206031	0.583974	-0.131449	0.686203	-0.231641	0.453852	0.129369	0.98091	0.32417	0.579465
Gh_Sca124300G01	1.70353	0.896804	-1.56803	0.8476	-1.7181	0.871484	NA	NA	NA	NA	NA	NA	NA	NA
Gh_D07G1782	-0.1598	0.896804	-0.175045	0.811223	0.0587244	0.942317	0.0213639	0.975255	0.0709491	0.919639	-0.320851	0.950967	-0.115818	0.963951
Gh_A07G2170	0.267163	0.258754	0.00730962	0.9739	0.178971	0.704434	0.0845795	0.775769	0.201709	0.433792	0.230237	0.653768	0.303395	0.637101
Gh_A01G1513	0.596589	0.867128	-0.288247	0.901908	0.267606	0.922956	1.89657	0.128155	1.13616	0.544531	-1.54501	0.59009	-0.214509	0.965136
Gh_D05G1892	0.780921	0.939692	-0.657411	0.927358	0.168749	0.981265	NA	NA	NA	NA	NA	NA	0.875934	0.963951
Gh_D09G1691	-0.404867	0.0284771	-0.064411	0.840985	-0.0765847	0.86137	-0.28316	0.100168	-0.543811	0.00249546	-0.147664	0.916827	0.118553	0.92358
Gh_A05G0289	0.11546	0.926433	-1.96235	3.49026e-05	-1.75012	0.000208213	-1.93791	0.000134092	-2.3668	3.13102e-05	0.128064	0.984678	0.790403	0.704517
Gh_D03G1551	-0.265438	0.570442	-0.753445	0.034473	-0.412066	0.306986	-0.695944	0.0229736	-0.494669	0.185955	-0.2846	0.94498	-0.125897	0.963951
Gh_A11G2342	-0.116346	0.881272	-1.79653	1.38532e-07	-1.14398	0.000103171	-1.95708	5.95001e-09	-1.00092	0.00187201	0.0808655	0.98648	-0.202869	0.927512
Gh_A06G0387	-0.0805886	0.978473	1.05591	0.352988	1.32651	0.212067	0.599403	0.692161	0.747868	0.578426	0.413535	0.98091	0.554663	0.861127
Gh_A11G0255	-0.0122039	0.988756	0.138526	0.866738	-0.650882	0.402121	-0.0540613	0.950184	0.170833	0.860244	0.218544	0.98091	-0.77683	0.470237
Gh_A06G0012	-0.315154	0.895241	0.205714	0.879376	0.0980794	0.9539	0.279011	0.830386	0.403512	0.742378	-0.3405	0.98091	-0.565642	0.842119
BGI_novel_G003116	-4.02403	0.00026685	5.30142	0.00492513	3.38979	0.533417	0.953161	0.0513182	0.803935	0.104877	0.379214	0.871017	-1.3702	0.815266
Gh_D12G1997	0.472929	0.17232	-0.509672	0.102463	-0.237944	0.55633	0.0468723	0.919445	0.117795	0.847013	-0.0458954	0.989914	0.173501	0.924981
Gh_A13G0852	-0.828254	1.42291e-05	1.36244	5.86446e-23	0.402898	0.158109	0.694009	1.24203e-06	0.227833	0.31295	-0.120649	0.858867	-0.597292	0.0298588
Gh_A04G1283	0.0380861	0.916578	0.159375	0.303294	-0.208656	0.268916	0.448139	2.50027e-05	0.13522	0.526182	-0.212311	0.343165	-0.249359	0.465201
Gh_D04G1253	0.689054	0.63035	-0.281612	0.836337	0.826706	0.338249	0.291517	0.845729	0.960733	0.297884	0.154829	0.982576	0.609464	0.719117
Gh_A06G2045	0.784365	1.21218e-12	-0.398191	0.000450115	-1.02409	1.21196e-14	0.287314	0.00502886	-0.366014	0.0172373	0.136423	0.649028	0.183075	0.684483
Gh_D11G0199	0.326299	0.890981	-1.19704	0.257986	-0.296081	0.902887	-1.07806	0.428163	-0.74996	0.614705	0.24481	0.981473	0.841007	0.844142
Gh_D12G0701	1.4383	0.0240776	-0.554974	0.359987	1.95414	0.000238707	1.29212	0.0196264	1.96899	3.92819e-05	-0.369703	0.938484	1.4821	0.00655913
Gh_A06G0110	-0.0519672	0.946346	-0.424306	0.378855	-1.02251	0.0781021	-0.481991	0.231576	-0.812864	0.04012	0.0416917	0.997675	-0.205795	0.963951
Gh_A12G2510	NA	NA	NA	NA	NA	NA	NA	NA	1.09204	0.904821	NA	NA	-1.04762	0.963951
Gh_Sca005496G01	NA	NA	NA	NA	NA	NA	NA	NA	NA	NA	NA	NA	NA	NA
Gh_D05G0210	0.529795	0.797039	1.60332	0.00910224	2.20194	4.23434e-05	2.66544	2.65706e-05	3.23682	5.48197e-09	-0.488039	0.831114	-0.442999	0.643693
Gh_D08G2358	-0.350105	0.42379	1.13419	1.54838e-05	0.960885	0.00174182	0.882376	5.50802e-05	0.974317	9.52724e-05	-0.0581229	0.98091	-0.308191	0.631525
Gh_D04G0331	0.00694988	0.982099	0.308225	0.063426	0.447661	0.0217679	0.447694	1.42679e-06	0.391704	0.00271776	-0.0928625	0.887667	0.119622	0.837918
Gh_A05G1607	-0.120468	0.939692	-0.0776261	0.938155	0.859777	0.154479	-0.0885754	0.923323	0.237727	0.829238	-0.0673918	0.99672	0.559871	0.658472
Gh_A05G3805	-0.784333	1.42862e-07	-1.5686	2.39629e-22	-0.154166	0.660971	-1.73716	1.39751e-37	-0.563961	0.000601146	-0.578346	0.00547043	-0.316749	0.435097
Gh_A08G1042	-0.16963	0.977275	-0.106514	0.973422	-0.856039	0.895443	0.188175	0.958585	-0.278622	0.938043	-0.4274	0.983773	-0.687529	0.963951
Gh_A04G0829	0.00911633	0.982099	0.668804	0.000803382	0.509194	0.0554054	0.844639	1.49886e-12	1.11095	3.25385e-14	-0.127109	0.849301	-0.537064	0.023382
BGI_novel_G001975	-0.0534933	0.939692	-0.0129361	0.965119	0.239373	0.42953	-0.0505155	0.905271	0.171817	0.659609	0.0224589	0.999395	0.0704763	0.963951
Gh_D11G0724	-0.648436	0.00142646	1.66252	8.35777e-27	1.47315	4.20153e-17	1.17895	8.21096e-26	1.08204	3.39093e-15	-0.123931	0.747915	-0.200176	0.470335
Gh_D09G0376	0.829273	0.931333	0.632989	0.869117	-1.72429	0.842492	2.63197	0.259114	2.58905	0.250584	-1.13543	0.964525	-3.43267	0.347736
Gh_D12G2080	-2.39329	0.576352	2.76691	0.423846	2.09314	0.704222	-1.13692	0.744585	-3.04408	0.411188	1.55158	0.970242	2.79558	0.841904
Gh_D07G2036	0.00249802	0.996594	-0.798983	0.0490641	-0.377161	0.611429	-1.00457	0.00389464	-0.896336	0.0201104	0.248567	0.98091	0.578971	0.594287
Gh_A09G1246	-0.305931	0.260713	0.41406	0.0540154	0.439726	0.106808	0.551764	0.000637442	0.276629	0.238315	-0.404045	0.0819528	-0.0854834	0.963951
Gh_Sca017593G01	-0.136389	0.896804	-0.123553	0.860004	0.102808	0.913926	-0.0378064	0.954044	-0.250996	0.704398	-0.182972	0.98091	0.274118	0.899222
Gh_A11G0299	-0.126844	0.584684	0.196211	0.229692	-0.112696	0.659798	0.355311	0.0101965	0.0919915	0.767271	-0.246903	0.366272	-0.275294	0.474509
Gh_A01G1150	0.436645	0.843009	0.568894	0.582797	1.03153	0.195023	0.101938	0.951239	1.31246	0.133381	0.940849	0.765063	0.212018	0.963951
Gh_A01G1563	0.183854	0.633765	-2.25059	4.2029e-25	-1.30108	3.34134e-07	-1.44111	4.87863e-29	-0.583832	0.000943238	-0.59031	0.0137312	-0.477669	0.1355
Gh_Sca032362G01	0.141901	0.97241	-2.91135	0.241743	-0.0273065	0.991296	1.07779	0.624741	2.17955	0.0695696	-3.80783	0.275537	-1.99488	0.374527
BGI_novel_G002581	0.533124	0.238893	-0.502643	0.214317	0.149063	0.860175	-0.335858	0.545764	0.106276	0.904821	0.403737	0.863162	0.634715	0.405633
Gh_A11G3043	0.901428	0.378259	-2.4835	0.00150446	-0.774312	0.504673	-2.33578	0.0213795	-1.47871	0.131983	0.790855	0.98091	1.66335	0.258396
Gh_A02G0728	1.67004	0.391041	-0.86616	0.608578	-0.450746	0.878517	0.445313	0.884719	0.977915	0.685594	0.395338	0.98091	0.302723	0.963951
Gh_A03G0120	0.0822719	0.896804	-0.846543	0.000774855	-0.416915	0.146156	-0.687419	0.00662477	-0.0919793	0.84532	-0.0394439	0.991707	-0.185583	0.870699
Gh_Sca010443G01	NA	NA	NA	NA	NA	NA	NA	NA	NA	NA	NA	NA	NA	NA
BGI_novel_G000581	0.131448	0.882132	0.167974	0.716035	0.39554	0.278919	0.222538	0.702932	0.458977	0.213999	0.116722	0.98091	0.12532	0.963951
Gh_D11G2065	2.23741	1.84329e-05	-3.12717	2.54962e-08	-1.00733	0.087319	-2.58149	0.000178464	0.864645	0.0514757	1.72313	0.215157	0.419684	0.558422
Gh_D01G1427	-0.396186	0.000276858	-1.06212	1.48765e-28	-1.7485	7.28322e-17	-1.86776	1.71656e-94	-0.889487	7.65177e-20	0.447534	0.000102683	-1.19953	1.97566e-08
Gh_D03G1358	-0.113819	0.860829	-3.97017	2.00397e-26	-1.81644	2.65861e-08	-3.14134	5.69769e-22	-2.04028	3.86521e-13	-0.904845	0.620076	0.166858	0.963951
Gh_A05G3257	-1.09412	0.926433	-0.657411	0.927358	3.02138	0.437589	0.157166	0.975255	-0.780127	0.909543	-1.86054	0.98091	2.77484	0.678084
Gh_D09G0203	-0.126936	0.785277	-0.836352	0.00159462	-0.845955	0.000975202	-1.01859	7.12898e-06	-1.0643	1.67503e-05	0.0926907	0.98091	0.148894	0.953217
BGI_novel_G002522	0.302785	0.4445	-0.00317266	0.991897	-0.0210973	0.972976	-0.028431	0.949899	0.0367197	0.948438	0.364527	0.548282	0.301098	0.764139
Gh_A01G2010	-0.317225	0.43597	0.102607	0.824882	-0.0280413	0.966219	-0.604725	0.00225981	-0.0456611	0.912916	0.42602	0.180282	-0.243802	0.794811
Gh_A08G1127	0.543586	0.061392	-0.769185	0.00302632	-0.589064	0.050798	0.0100185	0.977809	-0.343363	0.402692	-0.196542	0.973122	0.353696	0.691562
Gh_A09G1460	0.569737	0.26689	-0.179401	0.755507	-0.355506	0.527148	0.529536	0.248552	-0.014668	0.982328	-0.101088	0.98091	0.285798	0.895214
BGI_novel_G000623	0.0341907	0.977275	-0.82018	0.100862	-1.08869	0.0387156	-0.773982	0.0578102	-0.980389	0.0127817	0.0255499	0.99995	-0.0157025	0.994364
Gh_D03G0687	-0.317138	0.837417	-0.22361	0.817467	0.362705	0.71741	-0.617178	0.423912	0.445551	0.590895	0.121427	0.98091	-0.338726	0.90489
Gh_A05G1939	-0.341286	0.115205	0.843535	4.25534e-10	-0.166634	0.650723	1.04674	2.46147e-13	0.924419	7.43721e-09	-0.504756	0.00101183	-1.37669	1.99326e-11
Gh_D09G0459	0.0668699	0.905395	-0.413197	0.0666857	-0.400314	0.168572	0.00476733	0.985335	-0.000664788	0.99806	-0.312506	0.552787	-0.276945	0.6578
Gh_D13G0885	0.571508	0.422562	-0.104049	0.895304	0.341781	0.639239	0.657618	0.228963	0.4786	0.488598	-0.152632	0.98091	0.492865	0.686399
Gh_D12G1277	0.834766	0.876943	-1.29153	0.682015	0.162827	0.961643	-1.29335	0.808381	1.36337	0.655006	0.870076	0.98091	-0.309992	0.963951
Gh_A02G0924	0.198493	0.781752	-0.0150421	0.969699	0.163744	0.780507	0.590154	0.0657968	0.302793	0.489318	-0.367906	0.680845	0.115763	0.963951
Gh_A05G3275	1.08714	0.424573	0.531654	0.610113	0.612065	0.613277	1.33592	0.119887	1.46928	0.0976734	0.325065	0.98091	0.287215	0.963951
Gh_A13G0953	0.0730822	0.838904	0.301525	0.0531233	0.0814607	0.809172	0.440828	0.0018466	0.197248	0.422813	-0.0281762	0.98225	0.0133365	0.994364
Gh_A07G2003	1.2252	0.00601863	-3.58041	1.15148e-10	-1.43528	0.064239	-3.49184	1.06728e-05	-1.06072	0.0730619	1.17466	0.866507	0.911013	0.608292
Gh_A02G0278	-0.201294	0.836747	-0.529791	0.332541	0.134162	0.88357	-0.778841	0.116806	-0.348467	0.547729	0.0849389	0.986055	0.336977	0.815103
Gh_A01G2157	2.25166	0.834788	-2.13614	0.765834	0.124535	0.981265	1.13693	0.884719	1.09204	0.904821	-0.974854	0.98091	1.34945	0.963951
Gh_D03G1217	0.473434	0.0041594	0.376477	0.00353997	0.181618	0.338762	0.709111	1.46455e-07	0.586293	0.000216811	0.180082	0.58706	0.125769	0.820365
Gh_A05G0624	0.0743169	0.939692	0.861025	0.0158027	0.521813	0.321828	0.385595	0.413351	0.880197	0.0426555	0.587136	0.348572	-0.228977	0.932807
Gh_Sca081079G01	-1.19297	0.0410121	1.91942	6.09331e-06	1.65747	0.000644054	0.23921	0.675584	0.666842	0.107665	0.525877	0.482062	-0.144944	0.963951
Gh_D11G2632	0.140369	0.737376	-1.11218	6.9947e-06	-0.553565	0.0212098	-0.900261	3.2243e-05	-0.175428	0.581124	-0.0322392	0.995697	-0.181244	0.850101
Gh_A11G2272	-0.218379	0.510343	-0.596941	0.0382229	-0.159095	0.681219	-0.705847	0.00216066	-0.356768	0.263309	-0.0715409	0.98091	0.0363389	0.980391
Gh_A11G2493	0.101519	0.855953	-1.03535	7.28785e-06	-0.371536	0.460982	-0.738707	0.00056837	-0.535089	0.0353209	-0.155637	0.98091	0.323428	0.769337
Gh_D05G3050	2.24443	0.835314	-1.16455	0.8476	-1.29452	0.869917	1.13693	0.884719	NA	NA	-0.0130711	0.99995	0.875934	0.963951
Gh_D12G0544	-2.08236	2.3126e-80	2.49457	1.53936e-86	1.31816	5.58159e-10	-0.540765	2.14538e-09	-0.100816	0.58971	0.991639	2.31128e-21	-0.607763	0.0145321
Gh_D09G1962	0.0828142	0.743236	0.256241	0.0807198	-0.204768	0.436421	0.430629	0.000111368	-0.0837856	0.723491	-0.0537448	0.98091	0.0175217	0.991468
Gh_D06G0661	0.0146029	0.989538	0.0806502	0.935224	0.458258	0.651875	-0.486749	0.656671	0.228517	0.857177	0.617695	0.916166	0.301708	0.950622
Gh_D08G2042	2.03767	0.675079	-0.98968	0.813945	-3.01162	0.501051	-0.786628	0.909597	0.130265	0.982328	1.87393	0.98091	-1.04762	0.963951
Gh_D10G1279	-0.593923	0.772147	-4.72298	0.0213756	-0.837427	0.676716	-4.30469	0.0151471	-2.45308	0.0886982	-0.974854	0.98091	1.07644	0.895106
Gh_D07G0282	-0.00789885	0.982099	0.854841	3.04564e-09	0.641885	0.000175683	0.961846	1.96217e-13	0.88725	2.0345e-09	-0.0744892	0.98091	-0.19585	0.553426
Gh_D06G0373	0.514078	0.0959437	0.736103	0.000299924	0.993211	0.00092663	1.539	3.03851e-15	1.24446	3.28469e-08	-0.25005	0.597716	0.3181	0.613292
Gh_D12G0900	-0.818876	2.11891e-06	0.73891	5.22886e-05	0.473673	0.0332798	-0.499627	0.000573824	-0.255519	0.163524	0.459292	0.0219806	-0.0329256	0.964393
Gh_A05G0946	0.29355	0.757671	0.795262	0.0574213	1.123	0.019731	0.923637	0.00750357	0.640986	0.10797	0.201164	0.970864	0.832693	0.0802023
Gh_D08G1116	2.05771	0.74643	-0.450275	0.926627	-3.03507	0.638124	1.65806	0.770244	2.02262	0.607792	-0.0184281	0.99995	-2.94027	0.744904
Gh_A02G0210	-0.0416324	0.939692	-0.120292	0.694344	-0.325838	0.284759	-0.663491	0.00184523	-0.646797	0.00491069	0.5399	0.0873102	0.335566	0.533541
Gh_A05G2148	0.882291	0.000449696	-0.478706	0.0518133	0.176298	0.726182	0.474926	0.0878611	0.654585	0.0161346	-0.0324591	0.992501	0.461987	0.341772
Gh_A05G3633	0.450455	0.472303	-1.55076	0.00221304	-1.33161	0.00619882	-0.82069	0.173454	-0.479054	0.478143	-0.241682	0.98091	-0.345815	0.916473
Gh_D05G0301	-0.20154	0.39668	0.0380747	0.90196	0.189804	0.484874	-0.138266	0.386696	-0.0433479	0.898769	0.0122997	0.99995	0.0888945	0.940384
Gh_A12G2313	-0.0826932	0.85156	-0.169591	0.479471	0.173252	0.506194	-0.418104	0.00616043	0.314427	0.0957527	0.204969	0.722142	-0.16726	0.752245
Gh_D08G0048	0.862875	0.313166	-1.54459	0.0356709	-1.26034	0.127643	-0.0653986	0.95646	-1.49796	0.123828	-0.573769	0.961405	1.15897	0.59387
Gh_D10G2067	-0.188429	0.979526	2.80737	0.0973045	2.96435	0.105699	2.50103	0.135028	3.07275	0.0377135	0.16122	0.98768	-0.231503	0.963951
Gh_D06G1994	-3.63935	0.476446	2.15326	0.76738	4.00479	0.220857	-0.406214	0.909597	-2.36259	0.521071	-1.03277	0.98091	2.79469	0.587141
Gh_A11G3282	-0.029121	0.957247	-0.337681	0.226598	-0.232869	0.59674	-0.172882	0.606323	-0.45556	0.120469	-0.155563	0.98091	0.251485	0.81497
Gh_A09G1892	-0.376652	0.44984	-0.277253	0.571858	-0.45719	0.403497	-0.591477	0.114221	-1.06601	0.00507769	-0.0234936	0.99995	0.288549	0.900605
Gh_A11G1060	1.74259	0.862538	-1.60677	0.801216	-2.72008	0.750116	4.31473	0.0164082	2.02494	0.606202	-4.15275	0.101783	-2.94104	0.744758
Gh_D12G2260	0.618043	0.939692	0.79681	0.839549	-4.30632	0.453018	4.11978	0.0254386	2.40539	0.0726379	-2.68454	0.00113797	-6.02868	0.00113765
Gh_A09G2153	-0.163464	0.264145	0.197433	0.104178	-0.134127	0.511645	-0.00658711	0.975255	-0.161374	0.653767	0.0791269	0.98091	-0.080117	0.963951
Gh_A11G3191	0.164482	0.794112	0.182855	0.63062	0.573061	0.0624065	0.130916	0.774601	0.251698	0.52151	0.254206	0.880815	0.543332	0.183043
Gh_Sca004819G01	0.780921	0.939692	-0.657411	0.927358	-0.793032	0.92814	NA	NA	NA	NA	NA	NA	NA	NA
Gh_A05G1596	-0.135378	0.779512	-0.330832	0.224185	-0.68662	0.0703877	-0.849179	0.000363396	-0.684135	0.0106521	0.421242	0.488242	-0.0814982	0.963951
Gh_A02G0100	-0.350544	0.0170441	1.11442	7.42878e-12	0.350534	0.297034	1.22683	6.32543e-45	0.68354	6.79146e-08	-0.426304	0.00525681	-0.628594	0.0369019
Gh_D10G1158	-0.819532	0.0878177	-1.24081	0.00172418	-1.95559	5.33417e-09	-1.17772	0.0021755	-1.37063	0.000289926	-0.83751	0.176439	-1.34719	0.00312531
Gh_D10G2014	1.39744	4.83524e-20	-1.15786	2.13017e-26	-0.604896	0.000484466	0.546594	0.00142984	0.567062	0.00272621	-0.269927	0.271537	0.282898	0.446604
Gh_A04G0593	0.780921	0.939692	3.50725	0.219056	2.40077	0.631629	2.032	0.771696	3.98879	0.130404	2.29836	0.758703	-0.759685	0.963951
Gh_D05G0546	0.565685	0.0595789	0.576845	0.0133713	0.813439	1.2681e-05	1.21568	1.22836e-08	1.33059	9.53076e-09	-0.0323408	0.9874	0.105765	0.946425
BGI_novel_G002182	0.255027	0.815352	-0.265816	0.709981	-0.259923	0.798532	0.671982	0.182625	0.291188	0.71544	-0.643871	0.596391	-0.240667	0.962018
Gh_A09G0343	0.0549862	0.930342	-0.554451	0.0179546	-0.418811	0.085202	-0.603314	0.0029614	-0.16954	0.593644	0.140658	0.98091	-0.138065	0.924076
Gh_D09G1453	2.41106	0.44822	-3.18288	0.238983	-1.44761	0.662716	-0.71384	0.908969	0.724838	0.896722	-0.0130711	0.99995	0.300386	0.976322
Gh_A07G1146	0.780921	0.939692	-0.657411	0.927358	-0.793032	0.92814	NA	NA	NA	NA	NA	NA	NA	NA
Gh_D06G1674	3.0805	0.000249716	-2.53358	0.000622117	-1.25798	0.0607476	-3.85104	0.138565	-3.8923	0.150675	4.43678	0.155112	5.77583	0.00285543
Gh_D13G0200	0.639787	0.0975603	-1.68132	1.06923e-09	-1.74568	2.74041e-10	-0.843711	0.0190743	-1.0551	0.00532901	-0.15681	0.98091	0.00684076	0.994616
Gh_A05G3443	0.0108839	0.982099	0.0433149	0.927358	-0.418115	0.22156	0.236447	0.461467	-0.407714	0.224705	-0.145303	0.98091	0.0563144	0.963951
Gh_A03G1521	-2.75672	0.0702638	0.283664	0.931859	1.32342	0.603778	-2.40152	0.0794813	-1.63825	0.22887	-0.031915	0.99995	0.262347	0.96459
BGI_novel_G002226	0.567963	0.001652	-1.51843	2.53632e-21	-1.72373	1.81691e-17	-1.21892	1.29498e-11	-1.15076	1.38095e-06	0.305311	0.49224	0.0511848	0.967341
Gh_D11G1246	-0.606101	0.29498	-1.02561	0.0845343	-1.10179	0.110168	-1.96089	6.82608e-05	-0.64322	0.213696	0.365414	0.98091	-1.00764	0.330003
Gh_A08G2346	0.0972733	0.896804	0.261174	0.428334	0.0789896	0.913926	0.424999	0.110942	0.20046	0.681566	-0.0264155	0.996809	0.0328194	0.989371
Gh_A12G0447	0.424462	0.550105	-2.29016	0.000454127	-0.677753	0.392451	-2.28923	0.000535205	-0.625233	0.355192	0.460556	0.98091	0.430766	0.895807
Gh_D13G2243	-3.04632	0.564115	NA	NA	NA	NA	-0.845056	0.850521	-2.73444	0.526352	-1.8484	0.98091	NA	NA
Gh_D11G0491	-1.77155	0.694911	0.287988	0.959616	0.170139	0.981265	-3.26874	0.299387	-0.452086	0.904821	1.83781	0.98091	-1.09048	0.963951
BGI_novel_G001498	0.491597	0.741371	-0.0729675	0.947553	-0.212557	0.913926	0.634104	0.421434	1.34135	0.0192719	-0.174361	0.98091	-1.00371	0.295814
BGI_novel_G001005	-1.39871	1.23115e-05	1.57675	3.33344e-05	0.46093	0.558612	-0.685677	0.0200506	-0.0693779	0.908417	0.903708	0.0326124	-0.812935	0.258775
Gh_D08G0457	-1.18922	0.861938	-0.60211	0.927358	-1.70223	0.871484	-1.73235	0.690961	-1.78103	0.708284	-0.013071	0.99995	-1.04762	0.963951
Gh_A05G3548	0.313462	0.517648	-0.297095	0.442806	-0.989927	0.00560743	-0.24232	0.623112	-0.423293	0.350613	0.29582	0.916388	-0.196293	0.952935
Gh_A07G1174	-0.0456389	0.931333	-0.600026	0.0024471	-0.640453	0.010154	-0.69013	4.00066e-05	-0.321026	0.192835	0.0814291	0.98091	-0.308439	0.640347
Gh_D05G1120	1.14251	0.00280841	-4.54313	2.84065e-54	-2.98493	1.88153e-27	-2.61146	3.54008e-09	-1.42402	0.000311654	-0.755562	0.693395	-0.363042	0.795699
Gh_D10G2061	0.225483	0.94969	0.309286	0.905328	0.510266	0.871484	0.388928	0.884719	0.120439	0.976633	0.188957	0.992677	0.67359	0.963951
BGI_novel_G001915	0.319072	0.20267	-0.359655	0.0912905	-0.0495401	0.92814	-0.13877	0.552404	0.063407	0.851824	0.138844	0.935639	0.264209	0.632837
Gh_A05G3319	0.963613	0.0175545	0.533432	0.0666036	0.327162	0.464444	1.31595	9.27512e-06	1.80144	2.55416e-10	0.223674	0.85989	-0.454018	0.316588
Gh_A06G1022	-0.0343493	0.939692	-1.40977	7.7321e-16	-1.13711	6.21126e-11	-1.57594	1.0864e-17	-1.11164	2.98653e-06	0.169185	0.964401	-0.00418037	0.995327
Gh_A03G1247	1.67269	0.217685	0.354388	0.776625	0.0582391	0.97453	0.874663	0.616942	0.116144	0.972621	1.19342	0.652901	1.6689	0.466149
Gh_D06G1824	0.195933	0.180733	-0.0720166	0.654059	0.0129396	0.964717	0.0528095	0.803791	0.100536	0.724344	0.110651	0.894354	0.164779	0.806786
Gh_D08G1506	-0.0750342	0.939692	0.216459	0.590263	-0.449208	0.466971	0.381119	0.325269	0.0210228	0.980285	-0.199291	0.950967	-0.488338	0.594753
Gh_A02G0612	-0.170528	0.973625	-3.12738	0.492061	-0.824218	0.861033	-2.29434	0.4644	-1.43865	0.677506	-0.974854	0.98091	0.495736	0.963951
Gh_A12G0561	-0.0263516	0.939692	-0.819038	1.04506e-08	-0.0987244	0.777877	-0.400261	0.00527911	0.00774964	0.982328	-0.406423	0.0740966	-0.0757561	0.963951
Gh_D07G0484	0.465326	0.334584	-2.33134	1.34841e-09	-1.08127	0.0487771	-1.70639	2.01477e-07	-0.795982	0.00528978	-0.119042	0.98091	0.238885	0.930507
Gh_A05G1450	NA	NA	2.73133	0.646973	3.60366	0.330301	1.13693	0.884719	3.98191	0.142125	1.45694	0.98091	-0.501229	0.963951
Gh_A05G3452	-0.189086	0.552989	-0.150629	0.583202	-0.251508	0.501448	-0.29155	0.0835875	-0.365983	0.0484079	-0.0117375	0.99995	-0.0192056	0.993019
Gh_A11G1320	2.08852	0.0628584	-2.54846	0.00688377	0.629634	0.814058	0.148663	0.70063	0.919753	0.000315088	-0.565218	0.0672538	1.85932	0.208462
Gh_A12G0546	2.95525	0.0138092	-2.82908	0.0176947	-2.70847	0.017396	0.179975	0.951199	-1.19498	0.779187	-0.0105695	0.99995	1.50014	0.896568
Gh_D05G2411	-0.155396	0.606007	0.254478	0.182288	-0.00982946	0.981265	0.205332	0.324584	0.0155548	0.971523	-0.0684861	0.98091	-0.124869	0.932685
Gh_Sca189399G01	-1.14263	0.931333	1.26614	0.866738	2.05586	0.835991	1.07303	0.884719	1.63276	0.801597	-0.910151	0.98091	-0.67401	0.963951
Gh_A11G1514	0.388823	0.194677	-0.629793	0.0154316	-0.334381	0.29419	-0.27713	0.38345	0.383424	0.18861	0.075617	0.98091	-0.273151	0.695873
Gh_A01G2131	-0.0835061	0.868263	0.650656	0.00170791	-0.0266516	0.964482	0.56271	5.29536e-05	0.160756	0.50948	0.0414045	0.98091	-0.215936	0.781745
Gh_A02G0368	0.195027	0.519238	0.572122	0.000340632	1.08021	1.58754e-09	0.568562	0.000656247	1.14263	5.75616e-13	0.236656	0.458131	0.189446	0.662178
Gh_A10G0478	NA	NA	NA	NA	NA	NA	NA	NA	NA	NA	NA	NA	NA	NA
Gh_A08G1955	-0.183797	0.511346	-0.171861	0.464292	0.159116	0.666523	-0.127352	0.609144	0.174833	0.495404	-0.189856	0.843318	-0.142555	0.900605
Gh_A07G0676	-0.217458	0.698719	0.442921	0.151796	0.305551	0.477398	0.256116	0.45443	0.122628	0.820152	0.00900233	0.99995	0.0221449	0.994364
Gh_D03G0234	0.557914	0.192675	-0.293251	0.466711	-0.307108	0.538984	0.00881902	0.98382	0.101392	0.894982	0.293295	0.894386	0.205945	0.910795
Gh_D10G0160	-1.14263	0.931333	NA	NA	NA	NA	-0.786628	0.909597	0.130265	0.982328	NA	NA	-1.04762	0.963951
Gh_A01G0086	-1.59158	4.14524e-12	1.97852	5.14686e-25	0.725184	0.0209853	0.206801	0.305027	0.0477042	0.912916	0.219026	0.560804	-0.857652	0.00519525
Gh_D09G2295	1.67671	0.210281	-0.247955	0.866738	0.0703311	0.968897	1.6731	0.0835578	0.714171	0.702227	-0.195013	0.98091	1.09179	0.560017
Gh_D11G1036	0.714914	0.0059896	1.21569	4.99409e-13	1.30971	1.02621e-13	2.1365	1.93644e-32	1.78986	2.04695e-19	-0.167759	0.801835	0.290546	0.359418
Gh_D02G1851	1.41769	0.757897	-0.667042	0.866738	0.388002	0.913926	1.17984	0.770244	0.147629	0.982328	-0.403714	0.986051	1.71761	0.802558
Gh_A11G0088	-0.180852	0.982099	-0.657411	0.927358	0.168749	0.981265	-0.786628	0.909597	-0.831517	0.912916	NA	NA	0.875934	0.963951
Gh_D06G2139	0.420146	0.142489	-0.336958	0.215308	-0.568242	0.0649358	0.420218	0.0560165	-0.0830494	0.869171	-0.299617	0.609893	-0.00906789	0.994364
BGI_novel_G001617	-0.315424	0.774311	0.97349	0.0432764	1.10569	0.0255992	0.117874	0.883412	0.850729	0.0323584	0.580723	0.48371	-0.00404161	0.99632
Gh_A03G1702	-0.754872	0.394722	0.306039	0.810336	0.429464	0.687115	-0.803624	0.269454	-0.341245	0.72708	0.393412	0.98091	0.072624	0.982024
Gh_D05G2117	2.65751	0.75149	-2.53747	0.668376	0.132376	0.981265	NA	NA	1.09204	0.904821	NA	NA	1.76363	0.950032
Gh_D10G0386	-0.587724	0.00885362	0.275934	0.22651	0.139419	0.809115	-0.227039	0.207343	-0.855956	5.08084e-06	-0.0492176	0.98091	0.462323	0.259098
Gh_A10G0345	0.275585	0.130044	0.189925	0.267145	0.268768	0.18396	0.60215	6.88051e-06	0.484652	0.00928583	-0.0979304	0.970242	0.115655	0.923534
Gh_A11G1146	0.188401	0.276306	0.620654	2.68559e-08	-0.00821034	0.981265	0.613366	1.29454e-06	0.41775	0.0204861	0.235011	0.292354	-0.18215	0.786154
Gh_A13G0912	-0.188663	0.982099	-1.54607	0.8476	0.1591	0.981265	0.768896	0.880281	0.123156	0.982328	-2.46234	0.970242	-0.0955178	0.994364
Gh_A06G0806	1.28885	2.84395e-10	-0.641159	0.0293636	-0.843306	5.9012e-05	0.359135	0.0926238	0.0706366	0.86505	0.321509	0.920753	0.430003	0.0956979
Gh_D08G2140	-1.16849	4.86222e-13	1.43219	7.69848e-21	1.11024	1.2467e-08	0.485556	4.62211e-05	0.491244	0.00573771	-0.181783	0.518722	-0.493172	0.0664095
Gh_D09G0678	0.108417	0.939692	1.1136	0.0144447	-0.291098	0.816238	0.384848	0.452686	1.28881	6.00393e-05	0.879812	0.0459495	-1.41998	0.00343366
Gh_D11G2398	-0.259299	0.306307	0.332541	0.122671	0.728664	0.000320617	-0.078916	0.804199	0.408203	0.122104	0.189329	0.848246	0.118671	0.963951
Gh_D05G0448	-1.14263	0.931333	NA	NA	NA	NA	-0.786628	0.909597	-0.831517	0.912916	NA	NA	NA	NA
Gh_D09G1731	NA	NA	NA	NA	NA	NA	1.13693	0.884719	2.9934	0.455691	-0.974854	0.98091	-2.94957	0.742432
BGI_novel_G001560	-0.128367	0.829527	-0.089961	0.866559	-0.173039	0.682306	-0.268709	0.394206	-0.0989425	0.849318	0.089423	0.98091	-0.1458	0.939724
Gh_A07G1102	-0.271737	0.335478	-0.00859206	0.974162	0.492963	0.0313153	-0.414995	0.04808	0.245362	0.414662	0.172034	0.922777	0.0330246	0.977374
Gh_A08G2381	3.49159	1.78539e-28	-2.93752	1.67299e-10	-0.663733	0.13669	-1.80167	0.00705464	3.25759	5.23681e-27	2.38927	0.00338593	-0.371649	0.685212
Gh_A13G1929	-0.149856	0.772143	0.68994	0.00137758	0.738943	0.00341875	0.526302	0.0180811	0.727053	0.00134045	0.0541942	0.98091	-0.0807014	0.963951
Gh_D03G1849	0.840299	0.000437181	-1.60472	2.92925e-20	-1.95116	1.38772e-28	-0.545079	0.0420902	-0.949581	0.000316636	-0.182965	0.943184	-0.104952	0.963951
Gh_D08G0368	0.311986	0.939692	0.493228	0.847939	-0.633839	0.871484	-0.547446	0.884719	-2.07583	0.57621	1.39399	0.945228	1.80959	0.885821
BGI_novel_G000380	0.890047	0.438969	-0.623494	0.656168	-0.420982	0.732111	0.828747	0.315165	1.27807	0.0455407	-0.525653	0.970864	-0.756806	0.434191
Gh_A08G1839	-0.430275	0.264201	0.473751	0.137535	0.358102	0.367775	-0.203287	0.63043	-0.0161854	0.982328	0.285321	0.864936	0.00106465	0.998697
Gh_D08G2406	0.37493	0.119638	-1.46404	1.27126e-20	-0.849666	3.40513e-05	-1.14125	1.68238e-13	0.213038	0.348916	0.0876824	0.98091	-0.632536	0.00268859
Gh_A11G0478	-0.676099	0.020304	1.36406	4.26265e-10	1.02227	6.88381e-05	0.985845	3.94775e-07	0.87184	0.000111485	-0.258824	0.624588	-0.469925	0.185165
Gh_A09G1443	0.780921	0.939692	-0.657411	0.927358	2.3413	0.645838	NA	NA	1.97699	0.80683	NA	NA	1.2105	0.952436
Gh_D09G0324	0.53613	0.810452	-1.89678	0.16847	-0.370703	0.86457	-0.170865	0.921232	-0.352698	0.894096	-1.15125	0.937952	0.575425	0.950174
Gh_Sca004838G02	1.2072	2.11891e-06	0.204431	0.488541	1.85701	5.97606e-19	-0.238629	0.578875	1.96267	7.59841e-22	1.68732	1.43807e-11	1.15687	3.64144e-09
Gh_D11G1273	0.154974	0.53488	-0.600986	5.74991e-05	-1.22788	8.16336e-10	0.103064	0.579503	-0.609268	0.000291847	-0.511459	0.00182004	-0.408233	0.249124
Gh_A05G3206	-0.1269	0.562019	0.376147	0.00339472	0.608714	0.000155248	0.30016	0.0156897	0.777498	1.6476e-10	-0.0127483	0.998231	-0.238247	0.421252
Gh_A10G0114	0.566583	0.0890005	0.576028	0.0475732	0.0621144	0.92814	1.61578	6.06279e-59	1.20637	5.89398e-19	-0.429351	0.000865627	-0.522208	0.0084585
Gh_D02G2416	0.780921	0.939692	-0.657411	0.927358	-0.793032	0.92814	1.13693	0.884719	1.09204	0.904821	-0.974854	0.98091	-1.04762	0.963951
Gh_D06G2183	-0.140338	0.931333	0.938164	0.0381281	0.409189	0.559926	0.705104	0.17031	0.22592	0.839395	0.129908	0.98091	0.0999858	0.965101
Gh_D02G1368	NA	NA	NA	NA	NA	NA	NA	NA	NA	NA	NA	NA	NA	NA
Gh_A07G2228	0.82239	0.885879	-1.28078	0.729882	-0.848901	0.844911	-1.29553	0.8077	0.891555	0.841285	0.876648	0.98091	-0.863937	0.963951
Gh_A08G1516	0.740863	0.415342	-2.61233	0.00189043	-1.84381	0.0305276	-0.407424	0.730139	-0.281202	0.845597	-1.42507	0.610537	-0.765156	0.812367
Gh_A07G0884	-0.243018	0.615577	-0.0833104	0.872497	-0.234793	0.644282	-0.327209	0.307784	-0.510595	0.0967015	0.0425136	0.989914	0.0898012	0.963951
Gh_D11G2566	-0.0803762	0.957428	0.716369	0.304837	-0.0906849	0.951686	0.304387	0.757427	-0.2978	0.823184	0.368024	0.980496	0.181621	0.963951
Gh_Sca015859G01	NA	NA	NA	NA	NA	NA	NA	NA	1.09204	0.904821	NA	NA	-1.04762	0.963951
Gh_A01G0708	-0.0640525	0.922481	-1.41336	1.49025e-08	-0.93761	8.13584e-05	-1.32303	3.90185e-10	-1.01336	1.46955e-05	-0.117232	0.98091	0.0685446	0.963951
Gh_D11G2755	0.15659	0.407384	-0.40031	0.0019958	-0.453722	0.00184537	-0.291141	0.0147567	-0.309631	0.0490211	0.0855313	0.970385	0.0689386	0.963951
Gh_D03G1673	2.27441	5.69414e-15	-3.75641	7.55967e-30	-2.95383	1.52437e-08	0.128351	0.873431	-1.39427	0.0171137	-1.57238	0.00980179	0.771075	0.732149
Gh_D12G1049	0.326094	0.0610123	-0.0710428	0.783962	0.471723	0.0183106	0.633329	1.98054e-15	0.718041	1.17508e-12	-0.337852	0.00395465	0.137047	0.756568
Gh_D07G2222	-0.0505798	0.967524	-2.00333	0.00301106	-0.505339	0.530464	-1.44421	0.023228	-1.1339	0.0831433	-0.572638	0.98091	0.635068	0.74946
Gh_D02G1381	0.572344	0.00423971	0.420633	0.0135054	-0.187636	0.514909	1.25385	1.03989e-14	0.384643	0.127597	-0.221706	0.605912	0.0571235	0.963951
Gh_Sca005787G05	NA	NA	NA	NA	NA	NA	1.13693	0.884719	3.01115	0.589028	-0.974854	0.98091	-2.96957	0.880251
Gh_Sca168135G01	NA	NA	NA	NA	1.13052	0.913926	NA	NA	NA	NA	NA	NA	0.875934	0.963951
Gh_A05G0885	-0.543875	0.00458158	0.736118	2.0646e-05	0.0444942	0.92814	0.344665	0.0453962	0.0763555	0.812345	-0.114669	0.970242	-0.520389	0.0662164
Gh_D13G1395	3.47966	0.381621	-2.39922	0.433599	0.524126	0.879177	2.0546	0.785149	1.97699	0.80683	-0.928308	0.98091	2.08257	0.687832
Gh_D10G0660	-0.0353059	0.931333	0.599233	9.81146e-08	0.44011	0.000897412	0.778211	1.56531e-14	0.614833	0.000121398	-0.175156	0.485189	-0.153731	0.801378
BGI_novel_G001164	0.0597803	0.912731	-0.357539	0.114046	0.0859896	0.863602	-0.143403	0.560324	0.295021	0.212965	-0.116526	0.98091	-0.0920024	0.963951
Gh_A12G1842	-0.0321704	0.968389	0.18896	0.649196	0.159745	0.772828	0.579716	0.0466325	0.256262	0.571137	-0.384911	0.548561	-0.0723005	0.963951
Gh_A11G1593	1.40571	0.653493	-4.1715	0.0803594	0.463819	0.90018	-3.67457	0.240801	-1.86335	0.547568	0.9487	0.98091	3.79463	0.102553
Gh_D10G1414	0.702955	0.939692	0.87613	0.856024	-1.67447	0.871709	0.175154	0.975255	0.130265	0.982328	1.45222	0.98091	-1.04762	0.963951
Gh_D01G1870	NA	NA	NA	NA	1.13052	0.913926	NA	NA	NA	NA	NA	NA	0.875934	0.963951
Gh_A04G0506	-1.01488	0.00053519	1.83616	1.20661e-19	1.70822	4.14747e-08	1.23878	6.91992e-10	1.37135	3.18885e-08	-0.377298	0.165833	-0.621812	0.172111
Gh_A13G1308	1.03155	0.0125062	2.77977	7.63847e-31	2.3581	6.32564e-12	4.69349	2.63315e-231	4.21257	4.71936e-123	-0.843678	3.15236e-18	-0.766101	0.0050001
Gh_D05G2710	1.23671	0.47356	-5.68448	0.00274072	-2.94764	0.0640922	-4.38729	0.0405797	-1.57467	0.440245	NA	NA	-0.0800854	0.994364
Gh_D07G1995	0.780921	0.939692	-0.657411	0.927358	-0.793032	0.92814	NA	NA	1.97151	0.820152	NA	NA	-1.92971	0.963951
Gh_A02G0235	0.124663	0.689272	-0.289729	0.12014	-0.488133	0.0210636	0.0987017	0.682789	-0.379498	0.0609348	-0.22597	0.646906	0.0721221	0.963951
Gh_A13G0780	0.475271	0.0794163	-0.855224	4.07711e-05	-1.10184	0.000144692	-0.398646	0.0489808	-0.402758	0.0871207	0.0556583	0.98091	-0.168762	0.906025
Gh_D12G0924	1.91069	0.222502	-3.59177	0.0339089	-0.368219	0.897432	0.531636	0.850373	0.126246	0.968864	-2.16805	0.806426	1.47706	0.645992
Gh_D11G1674	0.284006	0.802382	-1.62175	0.00706075	-0.0623859	0.962151	-1.92746	0.00828255	-0.271515	0.7875	0.627389	0.970385	0.55196	0.788656
BGI_novel_G000450	-0.161022	0.383293	-0.0834564	0.666969	-0.259154	0.0916128	-0.227746	0.0812846	-0.546702	0.000117287	0.0235125	0.984207	0.182903	0.60782
Gh_D03G0918	0.0543434	0.931333	-0.195038	0.502461	-0.122178	0.797895	-0.273951	0.253905	-0.416738	0.11608	0.172915	0.952845	0.406237	0.427253
Gh_D10G1205	0.00942002	0.992059	0.828859	0.0943788	0.318306	0.718856	0.727236	0.190394	0.339762	0.67605	0.152629	0.98091	0.0444037	0.991468
Gh_D02G1969	-0.000550494	0.998295	-0.73334	3.12466e-06	-0.594009	0.000685691	-0.891549	4.26482e-09	-0.46682	0.00692768	0.195931	0.805739	-0.0710581	0.963951
Gh_D12G0669	-0.528876	0.0132724	1.67842	2.22932e-25	1.56259	1.19135e-17	1.7287	1.33579e-46	2.17356	3.88897e-54	-0.540012	6.58089e-05	-1.08434	1.45974e-10
Gh_A03G1238	0.183388	0.820802	-0.342992	0.467232	-0.913733	0.0511789	-0.0609459	0.91023	-0.0456992	0.944641	-0.0605656	0.98768	-0.629016	0.467211
BGI_novel_G000236	-0.34417	0.816981	-0.447217	0.677899	0.325021	0.806345	-0.52351	0.556246	-0.219074	0.871176	-0.227174	0.98091	0.256894	0.963951
Gh_A01G0498	-1.63069	0.336719	0.964893	0.613783	0.378	0.913926	-0.614938	0.69671	0.131471	0.93568	-0.0116415	0.99995	-1.33387	0.648596
Gh_A01G2142	-2.42028	9.84776e-29	0.876997	0.0163927	-0.33064	0.63853	-2.30332	1.48455e-25	-0.880546	2.44161e-05	0.798715	0.0863208	-1.81413	4.62988e-07
Gh_D05G2403	-0.229643	0.694258	-0.25415	0.575401	-0.453773	0.331415	-0.668757	0.0561292	-0.737735	0.0560485	0.222347	0.98091	0.110882	0.963951
BGI_novel_G001966	-6.80167	0.25039	9.2744	3.02972e-13	6.13063	0.10058	2.92588	0.62575	2.94863	0.428495	-0.415569	0.98091	-3.54349	0.507173
Gh_D04G0269	0.4884	0.0422249	-0.551072	0.0100254	0.54026	0.0921553	0.0710615	0.731783	0.578566	8.12877e-05	-0.0939991	0.962292	0.508058	0.100446
Gh_D08G2418	0.780921	0.939692	1.21337	0.8476	0.168749	0.981265	NA	NA	2.98916	0.524631	1.85564	0.98091	-1.98004	0.893603
BGI_novel_G001507	-0.200188	0.440807	0.105252	0.661782	0.265181	0.285188	-0.249342	0.214545	0.256718	0.269109	0.192451	0.775194	-0.135496	0.902042
Gh_A01G1429	1.42926	0.780083	-0.717736	0.856137	-3.27408	0.399456	0.774007	0.884719	0.72974	0.904821	-0.0264747	0.99995	-2.51554	0.904339
Gh_A09G2353	NA	NA	1.26614	0.866738	NA	NA	NA	NA	NA	NA	0.9487	0.98091	NA	NA
Gh_A05G2108	1.19991	9.64763e-06	-2.17123	2.3598e-21	0.322048	0.607045	-0.41769	0.0312852	0.898722	1.48956e-06	-0.515275	0.00167157	0.681511	0.128216
Gh_A02G0082	NA	NA	NA	NA	1.13052	0.913926	NA	NA	NA	NA	NA	NA	0.875934	0.963951
Gh_A07G0580	-0.275597	0.329726	0.223916	0.334265	-0.204474	0.476724	0.0317017	0.913932	-0.457753	0.0545487	-0.0446359	0.98091	0.0341667	0.971456
Gh_D05G2248	3.02767	0.748971	-1.05876	0.866738	-3.04244	0.704245	3.62652	0.281745	1.97151	0.820152	-1.62056	0.970242	-1.92971	0.963951
Gh_A08G0960	-2.42428	2.57851e-09	2.13694	4.72956e-06	1.17026	0.0840492	0.0351069	0.920558	0.0518561	0.912916	-0.277339	0.826611	-1.25299	0.00833366
Gh_D02G2226	0.247139	0.410647	0.0960821	0.765834	0.130641	0.704415	0.304022	0.190342	0.0349705	0.927347	0.0770058	0.98091	0.399444	0.262544
Gh_D05G2886	-1.55697	0.000211228	3.60375	1.01744e-38	2.52621	6.06696e-08	1.8216	2.14032e-21	2.22477	6.3522e-29	0.267242	0.426416	-1.20111	0.000675621
Gh_D03G1225	0.780921	0.939692	-0.657411	0.927358	0.168749	0.981265	2.03493	0.787186	NA	NA	-1.87203	0.98091	0.875934	0.963951
Gh_A01G0380	-0.300034	0.653965	-1.13936	0.0210633	-0.279002	0.689998	-0.828122	0.0526398	-0.273372	0.638822	-0.572915	0.794253	-0.249365	0.921401
Gh_D09G0774	-0.224015	0.449037	-0.894917	5.47014e-08	-0.260113	0.335251	-1.22242	5.55922e-12	-0.578722	0.00295501	0.14101	0.956778	0.1515	0.857724
Gh_D08G1148	-0.772113	0.040333	1.57736	6.80301e-09	0.745605	0.0736819	0.671606	0.011222	0.318195	0.409836	0.173271	0.962043	-0.289105	0.784255
Gh_D05G1291	-0.361489	0.193696	-1.37755	5.52022e-05	-0.0543209	0.936037	-1.39207	3.64164e-08	-1.23536	9.66575e-07	-0.307388	0.938109	0.878876	0.0872272
Gh_D10G1237	-0.78284	0.931333	0.881752	0.854447	0.130246	0.981265	-1.30795	0.805434	-1.35813	0.818939	1.45694	0.98091	0.765978	0.963951
Gh_D02G0690	0.599445	1.6653e-05	2.45756	4.5221e-75	1.95095	7.98628e-49	2.57383	2.80684e-96	2.52191	4.8251e-45	0.522243	0.000516276	0.0841989	0.963951
Gh_D09G0399	0.0856585	0.863944	-1.62865	2.08426e-14	-0.223829	0.645032	-1.35289	1.20635e-09	-0.17924	0.54078	-0.152023	0.98091	0.0989747	0.963951
Gh_A08G1059	-3.16696	4.32712e-08	3.08333	8.38425e-08	2.38316	0.000232127	0.271506	0.614404	0.496566	0.262804	-0.315349	0.919633	-1.22369	0.00786318
Gh_A11G2024	-0.156314	0.400311	-0.999348	4.22263e-14	-0.339688	0.0885588	-0.975055	5.3282e-16	-0.103159	0.747899	-0.14335	0.864936	-0.336805	0.414361
Gh_D09G0845	-2.23899	0.0155398	-0.604638	0.822571	-0.518499	0.865874	-2.58324	0.00332482	-2.03813	0.0146865	-0.212288	0.991528	-0.666827	0.942078
Gh_D11G2863	0.328192	0.406772	0.758081	0.000907738	0.213894	0.714432	1.47536	3.22374e-15	1.19692	8.06042e-09	-0.353159	0.238887	-0.599314	0.112534
Gh_A03G1919	0.40496	0.047366	-2.59316	6.19906e-26	-2.22357	1.31262e-26	-3.08918	9.72963e-46	-1.56547	3.82445e-11	0.938139	0.0702467	-0.197601	0.920383
Gh_D10G0606	-0.724399	0.0507913	0.453123	0.205538	0.279315	0.560516	-0.15708	0.74457	0.285555	0.467004	-0.0774566	0.98091	-0.67484	0.0875117
Gh_D07G0556	0.106701	0.821474	-1.29734	2.48602e-08	-1.06881	6.24385e-06	-1.06397	2.11494e-06	-1.27285	1.41846e-06	-0.0883157	0.98091	0.367313	0.669132
Gh_A02G1156	-0.187179	0.971969	-0.99968	0.823423	0.428516	0.923196	-1.14263	0.76564	-1.19767	0.778802	-0.011174	0.99995	1.49399	0.897988
Gh_D03G1243	-1.64773	0.84191	-0.657411	0.927358	-0.793032	0.92814	-2.25641	0.697827	-1.33946	0.821155	NA	NA	-1.04762	0.963951
Gh_A03G1811	-0.185455	0.939692	-0.235993	0.909493	0.341324	0.875665	-0.37133	0.850204	0.446768	0.803827	-0.0104859	0.99995	-0.23483	0.963951
Gh_D08G1458	-0.208587	0.38874	-0.110314	0.651029	-0.0985284	0.788167	-0.148397	0.452153	-0.0100394	0.979833	-0.13247	0.930025	-0.240972	0.526555
Gh_D09G0162	-1.31265	0.663056	0.985708	0.760188	2.43822	0.122421	-2.3011	0.320927	-1.75873	0.485376	2.01164	0.887342	2.9357	0.216512
Gh_D01G2338	2.65759	1.32184e-05	-0.775515	0.286709	1.46952	0.00143402	1.95077	2.09206e-30	1.52478	2.00205e-12	-0.0245794	0.988861	2.66102	4.51492e-36
Gh_Sca187679G01	NA	NA	NA	NA	2.03048	0.837703	NA	NA	NA	NA	NA	NA	1.76827	0.963951
Gh_A12G1865	-1.81201	6.46833e-09	2.03715	1.37394e-09	1.05024	0.0239545	0.0566881	0.824193	1.34355	5.1878e-24	0.208934	0.759536	-2.05174	5.39169e-18
Gh_A07G0343	NA	NA	NA	NA	NA	NA	NA	NA	NA	NA	NA	NA	NA	NA
Gh_A01G1249	0.0125341	0.982099	-0.242139	0.536276	-0.474597	0.208871	-0.523687	0.112496	-0.35265	0.368922	0.331528	0.820732	-0.0536275	0.968599
Gh_A12G0322	-3.91042	4.96717e-120	2.13941	1.93989e-14	-0.0531763	0.934996	-3.0764	1.54039e-215	-3.58389	1.59256e-97	1.34406	0.000465405	-0.325133	0.705258
Gh_D08G0501	NA	NA	1.26614	0.866738	NA	NA	NA	NA	NA	NA	0.9487	0.98091	NA	NA
Gh_A10G0619	0.558416	0.0174383	-0.190386	0.567068	-0.0692707	0.884555	0.305041	0.226772	0.197053	0.578736	0.100941	0.98091	0.348177	0.436198
Gh_A02G1711	2.24426	0.00161562	2.01033	6.21395e-09	3.21814	8.53177e-25	4.60712	3.10117e-29	4.90757	8.15813e-29	-0.320438	0.607432	0.607118	0.155998
Gh_D11G1357	-2.62763	0.345589	2.46814	0.314979	3.15673	0.136935	0.79338	0.630456	1.88224	0.0531179	-0.921205	0.945168	-1.2984	0.38389
Gh_D05G0038	-0.417008	0.655957	-3.53842	2.24442e-06	-2.28442	0.000194285	-4.91006	1.6883e-07	-2.70132	1.16459e-05	0.997372	0.98091	0.0560685	0.994364
Gh_A09G0112	0.780921	0.939692	-0.657411	0.927358	0.168749	0.981265	NA	NA	1.991	0.805959	NA	NA	-0.986615	0.963951
Gh_A08G1992	-0.179014	0.770574	0.107315	0.822992	-0.23327	0.607524	-0.0485775	0.909597	-0.393691	0.212412	0.0147545	0.99995	0.0384163	0.973735
Gh_Sca132577G01	-3.67018	0.257358	3.39797	0.255623	4.32742	0.117558	-0.418732	0.884719	0.335781	0.911346	0.18242	0.996158	0.381686	0.963951
Gh_A09G0356	-0.344562	0.581617	0.0383782	0.953387	0.341719	0.526359	-0.579845	0.162188	-0.106981	0.893736	0.312644	0.950672	0.160737	0.963951
Gh_D05G0482	-0.422598	0.840516	0.308723	0.8476	-1.09388	0.588289	-1.208	0.328695	-1.5656	0.22227	1.13233	0.807901	0.101448	0.994364
Gh_A03G0745	0.0853694	0.718898	-0.22146	0.0837904	-0.617824	0.00209584	-0.214499	0.125691	-0.297536	0.234452	0.116355	0.896651	-0.179823	0.883171
Gh_A02G0562	0.357471	0.187182	-3.22864	2.60685e-23	-1.20414	0.00384101	-3.02683	3.07341e-15	-2.26316	3.08915e-13	0.192631	0.98091	1.47393	0.0162745
Gh_A05G0364	0.0887977	0.878897	-0.273928	0.275827	-0.716068	0.00367802	-0.253993	0.0783582	-1.30017	1.34639e-10	0.106007	0.962043	0.729554	0.0150606
Gh_A08G0734	0.164728	0.258977	-0.157584	0.220465	-0.530726	1.51303e-05	-0.213748	0.159964	-0.408019	0.08321	0.258516	0.242252	0.0980832	0.963951
Gh_A08G1826	-0.191308	0.834788	-0.0435053	0.945253	-0.425085	0.506415	0.0189269	0.975255	-0.551269	0.241207	-0.215441	0.98091	-0.00835136	0.994411
Gh_D10G1750	-0.0712863	0.870435	-0.550355	0.00226225	-0.642603	0.000177139	-0.720171	0.000384378	-0.800764	3.3978e-05	0.136449	0.98091	0.142672	0.893894
Gh_A08G1940	0.0227502	0.974507	-0.346547	0.312951	-0.615989	0.0544142	-0.440876	0.155158	-0.526796	0.11447	0.157127	0.98091	-0.00999512	0.994364
Gh_A01G0321	-0.471781	0.626609	-1.99816	0.0121261	-0.622584	0.485789	-4.74342	6.64357e-06	-0.569671	0.38675	2.30618	0.522439	-0.467201	0.829115
Gh_D06G1068	-0.97426	0.000841357	1.52104	2.79348e-11	1.0489	0.00539972	0.511641	0.0221579	0.233355	0.521071	0.0707974	0.98091	-0.102877	0.963951
Gh_D12G0124	-0.366551	0.0631136	0.875266	3.40563e-10	0.122706	0.697283	0.461799	0.00452938	0.0388702	0.911346	0.0858641	0.98091	-0.226297	0.594753
Gh_A07G0858	1.25503	0.751672	-0.0994526	0.961392	-0.522263	0.886091	-1.29337	0.80802	1.1351	0.763344	2.48141	0.821305	-0.346254	0.963951
Gh_D13G1792	0.392675	0.0814933	0.216551	0.316356	0.346129	0.104285	0.661544	0.00136431	0.983445	1.05847e-07	-0.0132494	0.99995	-0.187808	0.747508
Gh_D05G0405	0.691621	0.944067	0.902034	0.888049	0.760897	0.916976	2.66124	0.417372	0.130265	0.982328	-1.02266	0.98091	1.37866	0.963951
Gh_A11G0502	0.168529	0.833461	0.225171	0.607391	-0.195184	0.780742	0.568628	0.0300572	-0.00169942	0.996565	-0.137869	0.98091	0.0309838	0.989459
Gh_D05G0195	-0.724743	0.663373	0.889803	0.457669	0.477619	0.809249	-0.517298	0.686771	0.316084	0.827926	0.725093	0.919971	-0.501751	0.916027
Gh_A03G0423	-2.06248	0.410601	0.314138	0.930819	0.920539	0.838711	-1.68963	0.419866	-3.22286	0.170618	-0.0241991	0.99995	2.13096	0.809536
Gh_D06G1757	1.6531	0.896804	-1.53038	0.8476	-1.66264	0.871896	NA	NA	NA	NA	NA	NA	NA	NA
Gh_A08G1114	-0.0609593	0.832302	0.420873	0.000109776	0.227413	0.219159	0.458228	4.39644e-05	0.304773	0.0404363	-0.0602859	0.98091	-0.0824752	0.946692
Gh_D02G0766	-4.08859	2.02162e-30	2.81375	1.18833e-21	1.1527	0.00411596	-2.0583	3.73006e-06	-1.64855	9.63438e-09	0.818563	0.000103039	-1.23271	1.58393e-06
Gh_D09G0070	-0.0384737	0.981591	-0.0705602	0.939726	-1.79894	0.0286705	-0.377006	0.672974	-0.730187	0.348707	0.303654	0.98091	-1.04928	0.558395
Gh_D06G2304	-1.14263	0.931333	NA	NA	NA	NA	0.175154	0.975255	-0.831517	0.912916	-0.974854	0.98091	NA	NA
Gh_A07G0987	-0.304656	0.0861443	-0.342225	0.0366022	-0.0519175	0.897257	-0.671938	4.31884e-06	-0.127043	0.704036	0.0635267	0.98091	-0.173104	0.849503
Gh_D08G1766	-0.227487	0.717352	-0.212194	0.705257	-0.505564	0.225952	-0.386828	0.253575	-0.358465	0.339164	-0.0134697	0.99995	-0.317766	0.726092
Gh_D10G0030	-0.638131	0.175315	0.414968	0.365316	0.139689	0.895315	-0.227399	0.650438	-0.400812	0.406604	0.0413209	0.995697	-0.0415821	0.989749
Gh_A03G0765	-0.122112	0.862381	0.241447	0.465412	0.289348	0.401709	0.219378	0.540299	0.359716	0.27509	-0.0618731	0.98091	-0.135821	0.946167
Gh_Sca005745G01	1.52207	0.573439	-4.25449	0.0687397	-4.38934	0.0801286	-1.72127	0.696639	-1.76115	0.716283	-0.974854	0.98091	-1.04762	0.963951
Gh_A09G2110	2.26911	0.832508	0.268557	0.9548	-2.28222	0.808558	2.60287	0.617703	NA	NA	-0.0197834	0.99995	NA	NA
Gh_A12G2380	0.490848	0.389112	2.54342	4.32186e-24	2.24654	1.98616e-38	3.28267	1.84956e-45	3.12553	5.74601e-36	-0.203165	0.832563	-0.32932	0.197141
Gh_D02G0021	-0.567411	0.780495	0.787828	0.462212	-0.3393	0.880763	-0.449121	0.782559	-0.118151	0.938145	0.709033	0.940808	-0.730999	0.843534
Gh_A07G0636	0.366414	0.219135	0.116493	0.730396	0.0681479	0.913926	0.509626	0.00986279	0.362959	0.166086	0.0123832	0.99995	0.128712	0.933989
Gh_A11G0915	3.52419	0.153297	-1.91123	0.328622	-2.6691	0.266743	-0.786628	0.909597	1.03348	0.894096	2.44155	0.970242	-0.131224	0.994364
Gh_A13G1205	-0.5875	0.00366526	1.38319	8.00992e-20	1.23332	4.90806e-06	0.893252	7.57094e-10	1.01694	4.01906e-09	-0.0584946	0.98091	-0.315956	0.571355
Gh_D10G0517	0.123895	0.835314	-0.0201761	0.958011	0.284103	0.455271	0.455025	0.063647	0.431451	0.124605	-0.312889	0.642454	0.0343037	0.980217
Gh_D01G1536	0.0157308	0.982099	-1.03887	0.0157158	-0.80698	0.0898262	-1.20962	0.00641479	-0.691285	0.145327	0.222588	0.98091	-0.0430688	0.992088
Gh_D13G2053	0.292897	0.650213	-0.629941	0.167162	-0.193614	0.846904	-0.309257	0.401416	0.101017	0.864436	0.0143983	0.99995	0.0569738	0.972862
Gh_A12G0109	-0.846448	0.465	-0.189822	0.912807	0.113612	0.946138	-0.372921	0.745117	-0.16468	0.904821	-0.624871	0.966937	-0.512171	0.896486
Gh_A11G1348	NA	NA	2.19946	0.765516	NA	NA	NA	NA	NA	NA	1.87393	0.98091	NA	NA
Gh_D13G1761	0.0142991	0.972018	0.579214	6.38836e-08	0.528637	0.00980306	0.707165	3.10783e-10	0.639919	4.23707e-06	-0.0745141	0.956778	-0.0411265	0.963951
BGI_novel_G001994	-0.591945	0.318949	0.29545	0.621559	0.792576	0.117423	-0.453725	0.172678	0.335389	0.350956	0.202081	0.970754	-0.0759207	0.963951
Gh_A05G1528	0.922411	0.547325	-4.3984	0.01177	-0.947918	0.504632	-1.21041	0.536829	-2.56462	0.245964	-2.22638	0.914747	2.59287	0.503914
Gh_D08G1460	1.29716	0.916988	-1.18496	0.866738	-2.27105	0.809115	-0.786628	0.909597	-0.831517	0.912916	0.9487	0.98091	NA	NA
Gh_A04G0692	0.546318	0.0175219	-0.810331	0.000153119	-0.535327	0.020875	-0.205474	0.521477	-0.160331	0.692371	-0.0200151	0.99995	0.22815	0.785429
Gh_A09G1788	-0.209816	0.540631	-1.45642	3.61314e-11	0.0668305	0.92814	-0.670179	5.67717e-08	-0.196861	0.338225	-0.956638	3.38603e-10	0.113431	0.963951
Gh_D08G1523	-1.65448	0.840687	-0.657411	0.927358	2.03877	0.718023	-1.30366	0.806527	-1.34341	0.82016	-0.974854	0.98091	1.78667	0.919028
Gh_A12G1590	0.149713	0.483569	0.20915	0.144223	-0.0512563	0.871484	0.443864	0.000866455	0.103578	0.767198	-0.0456411	0.98091	0.0513358	0.963951
BGI_novel_G001946	0.253973	0.614277	-0.0695537	0.866738	0.124362	0.90488	0.368891	0.228976	0.338997	0.424544	-0.143306	0.98091	0.0984073	0.963951
Gh_D13G2207	0.366371	0.00023143	-1.07726	3.31302e-19	-0.525137	0.000170507	-0.86942	6.6349e-15	-0.101033	0.652359	0.197142	0.601217	-0.00164196	0.997079
Gh_A03G1954	0.531272	0.384273	-0.839371	0.0654395	0.0756984	0.92814	-0.677848	0.240639	0.176079	0.848891	0.407206	0.943314	0.488605	0.690117
Gh_D10G1180	-0.401585	0.0576402	0.294838	0.148629	-0.283331	0.300445	0.0863855	0.757701	-0.378678	0.0860458	-0.154704	0.910986	-0.249834	0.660713
Gh_D08G0714	-0.323447	0.0783363	0.531964	0.0101637	0.059224	0.914031	0.411235	0.000648006	-0.0737861	0.846278	-0.166103	0.811695	-0.135142	0.940836
BGI_novel_G001181	1.04937	0.733589	-2.224	0.191315	-2.06285	0.281463	-0.547205	0.851162	-0.599778	0.876175	-0.596061	0.98091	-0.354057	0.964316
Gh_D06G2030	-0.432675	0.818227	1.51977	0.00955513	1.09603	0.0999079	2.2698	2.41323e-06	1.72679	0.00142566	-1.13266	0.0192754	-1.00387	0.0697471
Gh_D01G0525	0.262884	0.671273	-0.466642	0.164787	0.29361	0.461162	-0.143148	0.803215	0.644593	0.0652162	-0.023408	0.99995	-0.0317353	0.986289
Gh_D04G2025	0.716533	0.939692	-1.5493	0.8476	-0.728618	0.92814	-0.786628	0.909597	1.02066	0.904821	NA	NA	-0.971501	0.963951
Gh_A12G1713	0.144967	0.727759	0.0304613	0.927358	0.182244	0.740688	0.366975	0.0470912	0.673785	0.000126091	-0.154402	0.913305	-0.292029	0.637365
Gh_D03G1390	0.193194	0.515472	-1.44114	1.0801e-13	-0.570608	0.0324901	-1.58297	9.46199e-14	-0.718309	0.00140428	0.372443	0.637977	0.397715	0.459527
Gh_A05G3887	2.69166	0.745001	-2.55894	0.662985	-2.70522	0.721284	NA	NA	NA	NA	NA	NA	NA	NA
Gh_A02G1429	-0.0246832	0.939692	-0.367758	0.00299277	-0.520611	0.000211064	-0.297768	0.034509	-0.344462	0.0963086	-0.057139	0.98091	-0.144339	0.877824
Gh_D05G2757	-1.0812	1.39944e-06	2.33937	2.00034e-47	1.75875	1.0199e-10	1.50217	4.80794e-25	1.24365	6.81881e-12	-0.203654	0.476407	-0.510868	0.171213
BGI_novel_G002186	-0.348766	0.51404	0.942713	0.00580455	0.580841	0.128041	0.316778	0.475382	0.182963	0.711471	0.317392	0.83708	0.104705	0.963951
Gh_A11G0195	-0.709161	0.00103745	0.811566	3.72218e-05	0.426289	0.0682411	0.160386	0.500741	0.190606	0.554001	-0.0180941	0.998762	-0.416505	0.287697
Gh_A08G1732	0.227173	0.122613	-0.0872836	0.610781	-0.190582	0.253236	0.165385	0.294062	-0.140321	0.727643	0.0133906	0.999	0.233005	0.799853
BGI_novel_G002633	-1.75545	0.00575926	3.67901	2.56524e-18	2.61038	6.4208e-06	2.0479	1.22947e-10	1.12212	0.00212506	-0.0876721	0.98091	-0.210589	0.931225
Gh_A09G2359	0.22595	0.31641	-0.298719	0.224942	-0.134203	0.638827	-0.12704	0.59747	-0.116984	0.732855	0.0935563	0.98091	0.265172	0.597645
Gh_D01G0650	0.304609	0.892618	-1.92526	0.0811053	-0.282079	0.887627	-1.56086	0.162139	-0.969352	0.406284	-0.018626	0.99995	1.05045	0.646352
Gh_A10G0903	NA	NA	NA	NA	NA	NA	1.13693	0.884719	1.09204	0.904821	-0.974854	0.98091	-1.04762	0.963951
Gh_A02G0681	-0.354109	0.939692	-1.679	0.656332	1.02663	0.736901	-1.00097	0.712745	0.260879	0.924512	-0.997348	0.98091	0.480453	0.963951
Gh_D04G1187	0.409325	0.502703	-3.19425	2.20497e-09	-1.53185	0.0177345	-2.50009	2.92999e-05	-0.909028	0.07579	-0.246843	0.98091	-0.155157	0.963951
Gh_A06G1510	NA	NA	NA	NA	NA	NA	NA	NA	NA	NA	NA	NA	NA	NA
Gh_D13G2405	0.192477	0.371032	0.751536	8.7576e-06	0.829228	2.87383e-05	0.955146	1.31887e-13	0.842231	2.60163e-07	0.0285195	0.984004	0.236958	0.656414
Gh_A11G2294	-0.188663	0.982099	-1.54607	0.8476	-0.713969	0.92814	-0.716951	0.908969	1.94529	0.490462	-0.974854	0.98091	-2.79715	0.594287
Gh_A06G0131	-0.330452	0.0562212	1.13558	9.55718e-19	0.920852	1.18923e-08	0.83065	2.13092e-22	0.802403	2.25417e-09	0.0121732	0.992807	-0.155332	0.73712
Gh_A12G0487	-0.236747	0.321121	-0.298698	0.137236	-0.143512	0.664422	-0.448153	0.00267628	-0.483779	0.00371731	-0.049465	0.98091	0.16037	0.788513
Gh_D13G0876	-0.184459	0.978473	-0.110972	0.969687	0.488747	0.913926	0.497423	0.884719	-2.72264	0.594251	-0.750434	0.98091	3.08454	0.679419
Gh_A05G3997	1.7525	9.06735e-11	-1.44874	2.52347e-08	-0.281194	0.763044	0.465517	0.203912	-0.0360368	0.957638	-0.125759	0.98091	1.56806	0.00530153
Gh_D10G2127	0.684655	0.0170441	-3.4422	3.49511e-70	-2.92437	4.3006e-34	-3.01546	4.24202e-45	-2.13548	2.29496e-20	0.291312	0.697998	-0.0478408	0.965905
BGI_novel_G000659	5.15548	0.0833406	-0.955844	0.789161	-1.30764	0.78232	3.03501	0.557433	NA	NA	1.18808	0.98091	3.76794	0.684293
Gh_A10G0672	1.10926	0.225956	-1.621	0.0739229	-0.244279	0.86231	0.339252	0.791216	0.443909	0.727263	-0.812756	0.895953	0.478015	0.863555
Gh_A13G0169	1.13451	8.99826e-07	1.53044	1.461e-18	2.2215	2.4969e-60	2.91851	4.46574e-67	2.7082	1.3221e-34	-0.215595	0.593484	0.704691	0.00455016
Gh_A11G2249	-0.185569	0.931333	-1.43473	0.132257	-0.39189	0.809115	-2.33717	0.00400387	-0.849222	0.291185	0.758944	0.971231	0.332186	0.963951
Gh_D09G0721	2.39692	0.183631	-3.59384	0.0341295	-1.56422	0.282862	0.169941	0.959541	-0.60416	0.90249	-1.32452	0.98091	1.49553	0.780903
Gh_A08G1017	3.95716	0.0760675	-1.35282	0.379298	-0.624423	0.794127	1.66213	0.72809	3.34765	0.153921	0.982563	0.98091	0.0411901	0.994364
Gh_A09G0862	1.98512	0.554227	-2.76015	0.314308	-1.00313	0.783842	-1.67827	0.830386	-1.72554	0.84532	0.9487	0.98091	2.75745	0.853884
Gh_D07G0680	-0.339451	0.372021	-0.576829	0.0627339	-0.962362	0.00552603	-1.0167	0.000697622	-0.658537	0.0514267	0.138083	0.98091	-0.587333	0.427135
Gh_A03G1092	0.151446	0.628832	-1.04975	5.35219e-11	-0.515064	0.00757355	-1.15985	3.86857e-10	-0.597284	0.00402796	0.298783	0.587024	0.290044	0.529189
Gh_A13G0255	-0.326524	0.368939	0.856401	0.000184705	0.109439	0.869917	0.341096	0.0484945	-0.144666	0.654358	0.226276	0.565702	-0.0162111	0.994364
Gh_D05G3784	-0.440017	0.220389	0.1468	0.746642	0.80669	0.0951601	-0.548697	0.0432292	0.116519	0.820152	0.291467	0.808746	0.304851	0.829926
Gh_A04G0084	-0.378052	0.146159	0.6465	0.0066188	0.735074	0.00133242	0.0136609	0.964756	-0.000973377	0.997361	0.296024	0.466027	0.415404	0.277183
Gh_D13G1545	-0.131261	0.460228	0.687495	9.12586e-18	0.285881	0.107112	0.724066	5.654e-16	0.139542	0.413498	-0.128368	0.509071	0.0713491	0.963951
Gh_D08G2630	0.780921	0.939692	0.30437	0.959616	0.168749	0.981265	2.6114	0.615803	2.01042	0.81711	-1.48797	0.98091	-1.00537	0.963951
Gh_A06G1203	0.0110503	0.984838	-1.12987	0.00519966	-0.425244	0.337515	-1.29838	0.000149922	-0.516942	0.172279	0.217031	0.98091	0.159533	0.957843
Gh_A01G0343	1.28105	0.467473	-0.564188	0.712856	-0.219722	0.923535	0.875356	0.632531	0.454668	0.870726	-0.121392	0.997494	0.664667	0.924318
Gh_D05G0633	-0.21375	0.0373549	0.313133	0.00444801	0.313344	0.0593348	-0.16401	0.0998562	0.125904	0.461285	0.302545	0.0263443	0.0308021	0.965101
Gh_D06G0068	0.0271751	0.942947	0.459154	0.00206864	0.317915	0.206963	0.709443	1.7685e-07	0.403123	0.0251434	-0.184153	0.612509	-0.00193754	0.996998
Gh_D01G0072	-0.321542	0.706323	0.48684	0.401675	-0.309088	0.715075	0.48227	0.289015	-0.449929	0.473028	-0.274991	0.970242	-0.124	0.963951
Gh_D13G1535	2.66844	0.749196	-2.55388	0.663959	-2.67986	0.726182	NA	NA	NA	NA	NA	NA	NA	NA
Gh_D10G2405	-0.368182	0.939692	0.954791	0.671053	2.35115	0.0698092	1.34554	0.355534	1.29163	0.416419	-0.722951	0.973425	0.747558	0.784099
Gh_A10G0769	0.683025	0.640291	-0.921198	0.383625	-0.614429	0.666732	-0.19645	0.907755	0.478042	0.73904	-0.0068978	0.99995	-0.355418	0.963951
Gh_A09G0759	2.26195	0.774311	-1.17657	0.814673	0.16889	0.972005	2.62638	0.61143	1.991	0.805959	-1.50112	0.98091	0.495736	0.963951
Gh_Sca140553G01	2.25883	0.84191	-0.275957	0.956647	-0.409523	0.962699	2.60287	0.617703	1.09204	0.904821	-0.577546	0.98091	0.806634	0.963951
Gh_D08G0066	1.67401	0.896804	-1.56163	0.8476	-1.68623	0.871484	NA	NA	NA	NA	NA	NA	NA	NA
BGI_novel_G000687	-0.00773414	0.987493	0.271749	0.425254	0.52275	0.115826	0.566588	0.010168	0.379965	0.283955	-0.266388	0.683568	0.190816	0.906384
Gh_A11G1232	-1.50042	3.30468e-30	1.27767	1.3864e-16	0.122499	0.759425	-0.342063	0.00552765	-0.596155	0.0013646	0.158279	0.76166	-0.725727	0.0106903
Gh_A12G0970	1.08567	3.45443e-05	-1.15524	1.21008e-06	-0.796997	0.0216576	0.203834	0.654704	0.0971528	0.879451	-0.23481	0.938109	0.248612	0.861508
Gh_D03G0186	0.0986608	0.931571	-2.42399	2.10993e-05	-0.351749	0.745123	-1.48615	0.00234663	-0.6312	0.280914	-0.7987	0.812211	0.438129	0.876895
Gh_D03G0478	-0.28222	0.530151	-0.234826	0.568853	-0.752448	0.0624325	-0.615807	0.053301	-0.509135	0.144372	0.136889	0.98091	-0.469959	0.584794
Gh_D09G2155	0.121876	0.931333	0.762985	0.127314	0.233727	0.808558	0.989081	0.0199171	0.433436	0.520168	-0.0669864	0.985065	-0.0213879	0.994364
Gh_A13G2348	-1.14263	0.931333	1.26614	0.866738	1.99972	0.83959	1.65806	0.769594	0.130265	0.982328	-1.49514	0.98091	0.788034	0.963951
Gh_A04G0618	0.508881	0.0435209	-0.260507	0.301029	-0.439343	0.0785982	0.454696	0.0372441	-0.0133706	0.982132	-0.169818	0.911447	0.138384	0.926529
Gh_Sca186914G01	-1.14263	0.931333	3.73966	0.232354	2.05586	0.835991	3.77134	0.0611405	4.03533	0.0540593	-1.13234	0.915863	-3.08418	0.3021
Gh_A05G3577	0.0418701	0.933471	-0.310664	0.112349	0.233784	0.376502	-0.357476	0.0552536	0.262428	0.251894	0.126606	0.970864	0.0701667	0.963951
Gh_A08G0051	0.321948	0.146198	-0.0809434	0.775882	-0.126702	0.839014	0.121252	0.588503	0.395382	0.040782	0.157196	0.866131	-0.145169	0.934062
Gh_D07G2362	1.92676	0.447046	-0.796979	0.710994	-0.537731	0.84694	0.904988	0.7904	1.34876	0.645464	0.261418	0.988607	0.100207	0.994364
Gh_A12G2415	-1.08396	0.931333	1.80611	0.719086	0.168749	0.981265	0.166958	0.975255	1.44869	0.746048	0.586821	0.98091	-2.30022	0.825444
Gh_D05G2922	-0.180852	0.982099	-0.657411	0.927358	0.168749	0.981265	0.175154	0.975255	-0.831517	0.912916	-0.974854	0.98091	0.875934	0.963951
Gh_D10G0819	-0.0696409	0.964455	0.905347	0.1151	0.472613	0.585842	0.520789	0.452512	0.495629	0.562099	0.350436	0.95937	-0.0377879	0.994364
BGI_novel_G000876	0.165894	0.867128	-0.644504	0.187886	-0.673493	0.168888	-0.791329	0.0910325	-0.48343	0.393516	0.353001	0.96588	0.0323332	0.994364
Gh_A10G1484	0.103839	0.867128	1.20313	1.49195e-09	1.17104	2.64342e-08	1.67481	5.41525e-24	1.67537	9.68441e-21	-0.328714	0.256952	-0.344829	0.275251
Gh_D12G1221	-0.180852	0.982099	0.30437	0.959616	0.168749	0.981265	-0.786628	0.909597	1.0289	0.89419	0.9487	0.98091	-0.986624	0.963951
Gh_A05G3148	0.0799078	0.703954	0.487968	1.52097e-06	0.430994	0.000166382	0.541344	1.75608e-08	0.736033	3.71078e-10	0.0657903	0.98091	-0.168421	0.58721
Gh_A07G0776	0.410947	0.896804	-3.26708	0.0639854	-3.41846	0.0708369	-3.71044	0.0679123	-2.26477	0.237135	0.892735	0.98091	-0.700162	0.963951
Gh_D11G3018	-0.216827	0.872183	-0.062704	0.939331	-0.103098	0.92814	-0.34454	0.631954	-1.00255	0.132166	0.105428	0.981385	0.738652	0.616333
Gh_D09G0190	-0.913888	0.0344233	0.543506	0.28955	0.281117	0.743471	-0.417308	0.290195	0.359906	0.356374	0.0890702	0.98091	-0.937687	0.0467828
Gh_A13G0297	-0.229856	0.581872	-0.377615	0.227485	-0.311995	0.39028	-0.722671	0.00630008	-0.685395	0.0141235	0.155065	0.98091	0.199949	0.887137
Gh_D05G1380	-0.0448959	0.938391	0.657638	0.000299797	0.250731	0.472564	0.972538	4.05421e-09	0.592601	0.00315838	-0.321019	0.276767	-0.330695	0.478468
Gh_D06G1800	-0.316442	0.337913	0.126395	0.747061	0.475473	0.150335	-0.183929	0.155263	0.215168	0.2428	0.0353376	0.98091	0.000918962	0.998199
Gh_Sca055090G01	-0.0354558	0.939692	0.579258	0.00292618	0.496279	0.0443757	0.715727	1.96143e-06	0.369373	0.0952761	-0.134543	0.907076	0.148485	0.878386
Gh_A11G0460	1.69169	0.185562	-0.0327955	0.974155	0.379617	0.786184	1.59042	0.16994	2.35405	0.0116676	0.107321	0.992506	-0.22676	0.963951
Gh_D04G0635	-0.367529	0.715818	0.785831	0.146944	0.454711	0.648914	0.425418	0.472332	0.0969342	0.912916	0.0312287	0.99995	0.0456467	0.992967
Gh_A09G0984	-0.132039	0.84763	0.41643	0.194571	0.125308	0.84232	0.274633	0.336637	0.0899226	0.86225	0.0455653	0.983787	-0.0398174	0.972689
Gh_D07G1606	0.428471	0.695563	-2.03765	0.00316415	-1.60272	0.0517012	-1.55451	0.0427289	-1.01796	0.195255	-0.0173446	0.99995	-0.0996461	0.984513
Gh_D04G1125	2.39837	0.311043	-4.71786	0.0402462	0.0620339	0.981265	-0.40611	0.928176	-2.30456	0.715161	-1.87203	0.98091	4.8267	0.174389
Gh_D12G0664	0.0733803	0.924177	-0.230885	0.487133	-0.382122	0.241776	-0.00260591	0.992912	-0.157698	0.698444	-0.115621	0.98091	-0.0950738	0.963951
Gh_D13G0328	-1.14263	0.931333	NA	NA	NA	NA	-0.786628	0.909597	0.130265	0.982328	NA	NA	-1.04762	0.963951
Gh_A12G1090	-0.354629	0.573395	-0.619042	0.134337	0.586101	0.140212	0.892861	0.000410893	0.948799	0.000523142	-1.82852	1.21461e-13	-0.660571	0.0293471
Gh_D05G0750	-0.352407	0.026429	0.114679	0.559671	-0.0847645	0.772913	-0.12288	0.467069	-0.283945	0.124112	-0.0757152	0.98091	-0.0964471	0.931524
Gh_D11G0650	0.691621	0.944067	-1.53038	0.8476	-0.700863	0.936037	-0.786628	0.909597	-0.831517	0.912916	NA	NA	0.875934	0.963951
Gh_D11G2827	-0.412568	0.141471	0.30482	0.258216	-0.21276	0.622634	-0.119466	0.737333	-0.34115	0.264806	0.0506987	0.98091	-0.22665	0.843467
Gh_A10G0544	0.401132	0.161119	-0.28592	0.280067	-0.537817	0.0906977	0.384077	0.109224	0.176453	0.655006	-0.229775	0.824615	-0.257512	0.790617
Gh_A05G1632	0.0811249	0.886489	0.0298197	0.928042	0.213364	0.477361	0.330129	0.121604	0.279826	0.277312	-0.180421	0.896103	0.071349	0.963951
Gh_A05G1706	0.829429	0.878525	-0.700078	0.8476	0.589512	0.852859	0.602677	0.884719	1.13841	0.724891	-0.4362	0.981058	0.33384	0.963951
Gh_A02G0513	-2.17184	1.17305e-83	0.550571	0.00625191	-1.03019	1.05083e-05	-2.00626	8.00565e-72	-2.57722	5.11271e-31	0.421562	0.087923	-0.569199	0.344775
Gh_D05G3331	-0.180852	0.982099	3.77875	0.0798657	2.40708	0.532951	2.88472	0.273653	1.03346	0.894096	0.755439	0.98091	1.24912	0.927512
Gh_A03G0616	2.65751	0.75149	-2.53747	0.668376	-2.6674	0.728798	NA	NA	NA	NA	NA	NA	NA	NA
Gh_A05G1355	-0.550775	5.8768e-06	1.05005	3.95564e-16	0.421049	0.0879001	0.872296	1.22345e-19	0.20218	0.259781	-0.334304	0.0192709	-0.276336	0.546362
Gh_D08G0158	-0.0409303	0.939692	-0.889976	0.000254287	-1.2435	2.45787e-07	-0.993959	9.59588e-06	-1.07338	2.25868e-05	0.100661	0.98091	-0.153602	0.957964
Gh_A13G0998	0.166954	0.471594	0.840633	9.8234e-19	0.871851	1.48478e-10	1.01147	4.31501e-12	0.991236	7.71933e-11	0.0335422	0.98091	0.10335	0.908628
Gh_D09G0183	0.52454	0.392644	-1.40999	0.00933289	-0.57827	0.421854	-1.09714	0.0519238	-0.699898	0.289872	0.249714	0.98091	0.704611	0.639178
Gh_A08G0990	NA	NA	NA	NA	NA	NA	NA	NA	NA	NA	NA	NA	NA	NA
Gh_A11G0764	-0.453612	0.762514	0.680245	0.406338	0.544195	0.60014	-0.0142338	0.987665	-0.182011	0.904821	0.280038	0.98091	0.328865	0.949548
Gh_D11G2965	-0.260005	0.485118	0.33037	0.188164	0.0999125	0.887407	0.288965	0.212454	0.189972	0.57621	-0.180506	0.890166	-0.29432	0.694332
Gh_A11G0055	-0.0955809	0.787411	0.653826	5.08017e-06	0.852805	2.64022e-06	0.50748	0.000161926	0.664462	0.000369866	0.0900761	0.972925	0.149805	0.883385
Gh_A10G1794	-0.248045	0.623239	0.835084	0.00133967	0.785884	0.00706181	0.562067	0.0107017	0.430886	0.102791	0.0633179	0.98091	0.163497	0.868477
Gh_D01G1584	1.12033	0.0569391	-0.483052	0.411376	0.0639969	0.942837	-0.0934994	0.921065	0.306092	0.766551	0.769694	0.616873	0.934287	0.238817
Gh_A12G2569	-0.194805	0.982099	4.55749	0.00147332	5.89573	5.38716e-06	7.95855	4.33134e-13	8.29583	3.54967e-13	-3.54742	2.26166e-22	-2.52752	4.46826e-07
Gh_D04G0819	0.780921	0.939692	1.20458	0.847939	1.04036	0.913926	2.6114	0.615803	1.09204	0.904821	-0.589892	0.98091	0.788072	0.963951
Gh_A02G1563	2.02598	0.744748	1.88421	0.269428	2.69031	0.107205	2.6739	0.412626	4.33396	0.0475945	1.29034	0.882979	0.44246	0.963951
Gh_D06G1506	1.0815	0.447439	-2.66539	0.0564756	-1.77807	0.18707	0.938821	0.443671	-0.102774	0.96607	-2.4833	0.278886	-0.534576	0.963951
Gh_A08G0415	-0.821838	0.00948093	0.370509	0.266767	-0.213565	0.704245	-0.354639	0.216358	-0.584765	0.0479732	-0.0552881	0.98091	-0.393189	0.544826
Gh_A10G1526	0.239397	0.151276	0.823469	6.42394e-12	0.569109	9.10145e-05	1.05621	8.90079e-25	0.947876	7.51589e-13	0.0448929	0.98091	-0.0828869	0.934984
Gh_D09G1439	NA	NA	NA	NA	NA	NA	NA	NA	1.09204	0.904821	NA	NA	-1.04762	0.963951
Gh_A08G0449	2.08153	0.00595712	-2.00118	8.17423e-14	-0.858195	0.0109453	0.384652	0.67958	1.46118	0.0517938	-0.263883	0.59942	-0.180064	0.92037
Gh_D02G0294	0.000733841	0.997808	-0.187905	0.272525	-0.520209	0.00353301	-0.0492856	0.830386	-0.384951	0.0610842	-0.101238	0.944491	-0.0783795	0.963951
Gh_A08G0535	-0.383327	0.853257	0.0966625	0.945059	0.309003	0.851567	-1.18224	0.256925	-0.2767	0.861333	0.930749	0.856657	0.256227	0.963951
Gh_D10G2168	NA	NA	2.16684	0.765834	1.13052	0.913926	NA	NA	NA	NA	1.84816	0.98091	0.875934	0.963951
BGI_novel_G001872	-0.27234	0.867128	0.097809	0.930294	0.30543	0.83519	-0.824504	0.312059	-0.094979	0.92709	0.687334	0.894965	0.182318	0.963951
Gh_D02G0429	-2.44564	0.0593959	4.49654	1.55227e-08	3.59834	0.000603388	2.3734	2.02068e-06	2.58496	1.28488e-07	-0.288369	0.962043	-1.38405	0.0412819
Gh_A03G0417	-0.183382	0.867128	-1.45616	0.016625	-1.60275	0.00790065	-1.36738	0.0228519	-0.682639	0.184425	-0.232692	0.98091	-1.04815	0.303484
Gh_A09G0901	NA	NA	1.26614	0.866738	NA	NA	1.13693	0.884719	NA	NA	-0.0130711	0.99995	NA	NA
Gh_D07G2484	3.93998	0.238438	-5.17521	0.0346036	-1.36935	0.868585	-0.994576	0.251768	-0.980078	0.299777	-0.209935	0.98091	3.60892	0.329983
Gh_D11G0592	-0.142913	0.442241	0.232535	0.118108	-0.249677	0.312576	0.0907237	0.390342	-0.453208	0.000122505	0.0355849	0.98091	0.116138	0.893187
Gh_D05G0158	NA	NA	NA	NA	1.13052	0.913926	NA	NA	NA	NA	NA	NA	0.875934	0.963951
Gh_A01G1003	-0.189459	0.96183	0.0360692	0.986641	1.04036	0.652664	0.384768	0.885539	0.129671	0.973064	-0.495102	0.98091	0.774935	0.950032
Gh_A07G0447	0.391862	0.542851	0.0115077	0.983266	0.220139	0.753838	0.63425	0.126214	0.575903	0.213735	-0.191776	0.98091	0.0919714	0.963951
BGI_novel_G000026	-1.10887	0.894282	2.36001	0.534147	1.66797	0.863543	0.447374	0.892346	1.17234	0.000760409	0.857008	0.98091	-0.562014	0.963951
Gh_A07G1031	0.206974	0.635383	-1.76091	3.08448e-13	-1.71059	6.75115e-11	-1.48467	1.04369e-11	-1.99836	1.49548e-16	-0.0335515	0.995026	0.550483	0.296148
Gh_A08G1846	NA	NA	1.26614	0.866738	NA	NA	NA	NA	1.09204	0.904821	0.9487	0.98091	-1.04762	0.963951
Gh_D05G0689	1.81442	5.73518e-12	-2.57755	2.44948e-11	-1.38892	0.0117102	-1.03821	0.0027374	-1.20709	0.000415653	0.3106	0.969763	1.69302	0.00661563
Gh_A06G0742	-0.0391382	0.939692	1.03143	1.17559e-11	0.406707	0.0374897	0.89028	6.76715e-10	0.350102	0.0886322	0.141679	0.846424	0.074233	0.963951
Gh_A05G0071	-1.14263	0.931333	NA	NA	NA	NA	0.175154	0.975255	0.130265	0.982328	-0.974854	0.98091	-1.04762	0.963951
Gh_D01G1179	-0.746043	0.403843	1.06225	0.135787	1.11856	0.0719386	2.36411	1.85071e-11	1.21134	0.0131555	-2.00265	4.25924e-07	-0.781911	0.297626
Gh_A02G1321	-0.467536	0.725948	0.275154	0.775071	0.179125	0.913926	1.00821	0.0385308	0.790401	0.184579	-1.15698	0.0350281	-1.02283	0.202468
Gh_D10G1540	1.14035	0.237135	-1.03414	4.75771e-07	-0.961654	0.00572291	0.424234	0.68019	-0.0832217	0.948435	-0.273105	0.238173	0.318545	0.632837
Gh_D04G1507	0.109805	0.917661	-0.135136	0.834961	0.513867	0.21382	-0.239576	0.593144	0.359255	0.432877	0.254556	0.950784	0.32115	0.760955
Gh_D09G0262	-0.753954	0.843397	0.873179	0.716752	0.405926	0.917556	0.00194019	0.999136	-0.71346	0.804017	0.153009	0.997005	0.421215	0.963951
Gh_A06G1172	-0.672069	1.33636e-09	0.782485	4.35087e-11	0.339545	0.0721366	-0.0385452	0.840758	0.443761	0.00143884	0.187474	0.462904	-0.720296	0.000167493
Gh_A02G1116	0.41261	0.328721	-0.327724	0.323646	-0.237693	0.587237	0.570911	0.072084	0.0679883	0.912916	-0.447569	0.473128	0.164277	0.940616
Gh_A12G1013	-0.564553	0.0289383	0.228917	0.489593	-0.179188	0.706374	-0.212027	0.452303	-0.265995	0.394477	-0.0862155	0.98091	-0.42071	0.410249
Gh_A13G1389	2.09622	9.40219e-16	-0.177831	0.674749	-0.386109	0.296382	1.70701	8.87544e-27	0.700048	0.000780607	0.247514	0.597716	1.06815	1.12653e-09
Gh_A07G1278	-1.40669	1.01845e-20	1.88265	1.8696e-44	1.06346	1.77244e-06	0.429446	0.00039543	0.30467	0.0905343	0.0865794	0.948188	-0.592201	0.0278139
Gh_A01G2071	-0.193813	0.805523	0.332204	0.437912	0.296068	0.549969	0.14093	0.823602	0.108903	0.883494	0.0334878	0.999448	0.0499345	0.9722
Gh_A11G0893	-2.49481	0.354015	-0.587839	0.927358	0.190571	0.978765	-2.14213	0.344754	-1.59857	0.511001	-0.908548	0.98091	-0.654401	0.963951
Gh_A05G1621	2.21223	1.32656e-28	-3.03675	1.7007e-20	-0.745252	0.0166605	-1.19874	0.00340545	-0.29072	0.536685	0.413815	0.942422	1.81554	3.07948e-07
Gh_D09G0657	0.313585	0.0137676	0.230372	0.0484765	-0.108285	0.688821	0.513703	3.64807e-05	0.408213	0.128864	0.0682736	0.98091	-0.147345	0.935356
BGI_novel_G000016	-1.41584	0.0895928	2.01929	0.00272837	1.17196	0.226178	-0.485043	0.324671	0.772719	0.021129	1.12389	0.0182099	-0.958739	0.0274313
Gh_D06G0825	-1.17205	0.415195	-0.398152	0.85697	-0.0720464	0.980321	-0.83083	0.553162	0.0787259	0.961154	-0.702577	0.98091	-1.2665	0.545805
Gh_A01G1237	NA	NA	NA	NA	1.13052	0.913926	NA	NA	NA	NA	NA	NA	0.875934	0.963951
Gh_D07G1644	NA	NA	1.26614	0.866738	NA	NA	NA	NA	NA	NA	0.9487	0.98091	NA	NA
Gh_A05G2324	1.70353	0.896804	-0.606075	0.93028	-1.7181	0.871484	NA	NA	NA	NA	0.9487	0.98091	NA	NA
Gh_D06G2046	0.184689	0.931333	-1.44698	0.0969623	-0.757878	0.613393	-0.907642	0.237192	-1.1933	0.150474	-0.313975	0.98091	0.68232	0.880429
Gh_A04G1438	0.249144	0.85565	0.104021	0.913912	-0.0720557	0.94112	0.345158	0.639233	0.146603	0.904821	0.0465102	0.99995	0.0875184	0.968343
Gh_A05G3020	0.011181	0.986442	-0.490557	0.330128	0.398386	0.644275	-0.0158714	0.975255	0.132526	0.850343	-0.422814	0.793471	0.336439	0.876472
Gh_D13G0064	1.40858	0.685394	-0.552401	0.850542	-0.43199	0.913926	1.41513	0.627472	2.46883	0.202873	-0.517481	0.98091	-1.43378	0.726761
Gh_A05G0913	-0.892986	0.0556746	1.41192	9.19172e-05	1.19938	0.00198113	0.262393	0.575838	-0.288266	0.648136	0.294372	0.890166	0.651725	0.343737
Gh_D05G3293	2.13122	0.0108149	-1.93026	0.00662499	-0.125543	0.92814	-0.369852	0.85891	0.366253	0.861202	0.612189	0.98091	1.69741	0.147248
Gh_A06G1050	0.289765	0.878106	-0.781738	0.429396	-1.05098	0.36142	-0.893459	0.122307	-1.70934	0.00720089	0.443458	0.968771	1.00704	0.570189
Gh_D13G0295	0.0972405	0.910824	-3.61948	7.04536e-42	-1.67229	0.000463131	-2.38552	5.43448e-40	-1.46091	3.02669e-14	-1.09876	4.21418e-07	-0.0542593	0.976451
Gh_A02G1595	0.322553	0.457289	0.259273	0.424591	-0.048518	0.933703	0.622454	0.0280611	0.270978	0.5847	-0.00216927	0.99995	0.0591972	0.96763
Gh_D01G0709	0.262507	0.178946	-1.19049	6.06834e-13	-0.448744	0.0161053	-1.18386	7.29387e-13	-0.39923	0.0392922	0.294611	0.597716	0.269416	0.519329
BGI_novel_G001072	-1.10214	1.43135e-08	0.414865	0.367344	-0.346438	0.494876	-1.79812	2.68223e-11	-0.612979	0.0170368	1.15304	0.010626	-0.780783	0.125766
Gh_A01G1945	0.741332	0.939692	-1.56803	0.8476	-0.756274	0.931038	1.0703	0.866667	-0.831517	0.912916	-1.87031	0.98091	0.875934	0.963951
Gh_D07G1823	-0.213385	0.508923	-0.797414	0.000232058	-1.53777	6.3867e-09	-1.05167	1.30276e-18	-1.6144	9.22195e-29	0.0769918	0.98091	-0.0806708	0.963951
Gh_A13G2048	0.626701	0.546726	-2.45112	0.00573628	-1.59304	0.0496177	-1.03773	0.330483	-1.18194	0.284782	-0.749318	0.98091	0.270859	0.963951
Gh_A11G0989	0.780921	0.939692	1.7916	0.72286	1.09137	0.90748	1.13693	0.884719	1.97151	0.820152	1.47262	0.98091	-0.053956	0.99469
Gh_A08G1915	0.153177	0.770574	-1.87681	6.02058e-11	-0.23046	0.629576	-1.77525	1.47732e-11	-0.196664	0.57695	0.0903088	0.98091	0.177165	0.911257
Gh_A07G0618	-0.0865879	0.823749	0.113437	0.656418	-0.215664	0.402887	0.312308	0.0694825	-0.176709	0.498828	-0.247146	0.541375	-0.0692818	0.963951
Gh_A03G1536	3.99131	0.349076	0.466536	0.874915	-1.56078	0.639194	3.62978	0.277518	3.30367	0.348784	0.872175	0.98091	-0.81833	0.963951
Gh_D02G2174	0.162086	0.979743	-1.04102	0.805663	-0.172443	0.969536	-2.67468	0.569633	0.144355	0.976956	1.83042	0.98091	-0.0988029	0.994364
Gh_A13G1627	0.15852	0.487668	0.313791	0.0172545	0.264177	0.21954	0.657676	1.85926e-07	0.650194	0.00108773	-0.14673	0.746182	-0.171568	0.852851
Gh_A11G0558	0.119144	0.522581	0.294091	0.00286362	0.0765365	0.809251	0.747345	1.69065e-15	0.637285	8.23765e-05	-0.295139	0.018115	-0.385753	0.19555
Gh_D09G0737	0.250687	0.914619	0.691874	0.468984	-0.18307	0.88931	1.50279	1.34255e-21	1.15221	8.63607e-09	-0.513571	0.00032129	-1.02882	5.4675e-05
Gh_D04G0726	0.780921	0.939692	-0.657411	0.927358	2.07731	0.635546	NA	NA	1.09204	0.904821	NA	NA	1.82162	0.884693
Gh_A13G0789	-0.228087	0.486815	0.366861	0.112746	0.203114	0.597687	0.50974	3.56456e-05	0.600329	1.87276e-05	-0.332842	0.0958247	-0.569001	0.00338224
Gh_D07G2135	-0.316752	0.287764	0.0120572	0.969073	0.0485053	0.92814	0.0654119	0.884719	-0.51331	0.0445725	-0.329791	0.636877	0.30247	0.610376
Gh_A05G3087	-0.794491	0.00435269	3.2495	1.6514e-70	3.02728	3.09085e-28	2.77038	1.14162e-107	3.08863	2.18036e-84	-0.273372	0.0671423	-0.800535	0.00354929
Gh_A05G2482	-0.904585	5.44286e-13	1.396	5.76687e-31	0.959823	8.14795e-07	0.378857	0.000428082	0.445024	0.000982337	0.150876	0.615419	-0.33435	0.276526
Gh_A11G3089	0.375719	0.421166	-3.42762	1.53688e-13	-1.5048	0.000158769	-3.8766	1.17292e-11	-0.920296	0.0178136	0.862532	0.916166	-0.15083	0.963951
Gh_A08G1064	NA	NA	NA	NA	NA	NA	NA	NA	1.09204	0.904821	NA	NA	-1.04762	0.963951
Gh_A08G2519	2.28968	0.839076	-2.15364	0.765834	0.157979	0.981265	NA	NA	3.56954	0.322088	NA	NA	-1.07102	0.952436
Gh_A10G1706	-1.14263	0.931333	NA	NA	NA	NA	-0.786628	0.909597	-0.831517	0.912916	NA	NA	NA	NA
Gh_D13G2446	-0.0644653	0.887908	0.296353	0.0949253	-0.0497779	0.912116	0.184168	0.27723	-0.00879652	0.982328	0.0854859	0.98091	-0.0489161	0.963951
Gh_D10G0013	0.712286	0.942388	-0.599751	0.930669	-0.724446	0.934052	0.175154	0.975255	1.60805	0.771158	-0.0130711	0.99995	-1.56581	0.951897
Gh_D11G1310	0.0058574	0.989381	0.573097	0.013596	0.0861098	0.87207	0.389443	0.116577	0.442348	0.104877	0.227886	0.79671	-0.292839	0.587395
Gh_A10G0256	-0.362993	0.606393	-0.117933	0.872411	-0.735906	0.232275	-0.771073	0.0857939	-1.40163	0.00321609	0.325657	0.968498	0.35989	0.909656
Gh_D13G0674	NA	NA	NA	NA	1.13052	0.913926	1.13693	0.884719	NA	NA	-0.974854	0.98091	0.875934	0.963951
Gh_D11G0159	-1.66192	0.802074	1.17238	0.869117	1.09134	0.90748	0.900937	0.791715	-1.35076	0.804275	-1.33896	0.98091	0.830901	0.963951
Gh_Sca053067G01	-1.77654	0.757411	-1.53038	0.8476	0.198409	0.981265	-2.30355	0.504327	0.364905	0.912916	-0.974854	0.98091	-1.9002	0.846162
Gh_A05G0633	0.0828183	0.840134	-0.959354	1.54625e-08	-0.243646	0.471482	-1.05894	1.89202e-09	-0.299172	0.157458	0.220136	0.834877	0.196408	0.821804
Gh_A03G0814	0.0600336	0.867128	-0.220412	0.264117	-0.553603	0.00134301	-0.112393	0.566659	-0.462363	0.0144749	-0.0106005	0.99995	0.0252027	0.983544
Gh_A11G2720	-0.0702156	0.931333	-1.29375	4.42804e-06	-1.13726	1.66176e-06	-1.97115	8.90716e-11	-0.99202	0.00040567	0.643537	0.394981	-0.159242	0.936056
Gh_A11G1835	2.40993	0.0354356	-0.822921	0.425885	-0.969598	0.399678	1.17253	0.438748	0.444861	0.873181	0.448823	0.98091	1.05204	0.717681
Gh_D05G0858	NA	NA	1.26614	0.866738	1.13052	0.913926	NA	NA	2.58239	0.652291	0.9487	0.98091	-1.57772	0.950032
Gh_D06G1432	-0.024888	0.947308	0.168045	0.389902	-0.315162	0.31885	0.153129	0.26219	-0.33811	0.0485457	0.0259294	0.98091	0.0529617	0.963951
Gh_A07G0788	0.635519	0.0440816	-1.72202	7.0375e-09	-1.96832	1.7711e-10	-0.989146	0.00301523	-1.65488	3.16559e-07	-0.0613255	0.98785	0.378827	0.771298
Gh_D08G1071	0.0704599	0.840134	-0.34938	0.0283838	-0.202807	0.341592	-0.345082	0.0399423	-0.409284	0.0183939	0.104869	0.98091	0.333823	0.267183
Gh_A05G3198	0.636023	0.512518	-0.128966	0.91732	0.460124	0.571554	0.323765	0.760455	0.833053	0.268329	0.218691	0.98091	0.319345	0.922416
Gh_D08G2093	-0.127322	0.716301	0.0231775	0.940762	-0.457712	0.0366745	0.058182	0.665975	-0.496559	3.27011e-05	-0.122052	0.81362	-0.0319756	0.963951
BGI_novel_G000811	0.678508	0.647928	0.132566	0.927358	0.605838	0.591139	1.0374	0.167654	1.01169	0.15343	-0.190209	0.98091	0.328794	0.896486
Gh_D01G0616	0.26186	0.84191	-1.29438	0.0272515	-0.782827	0.407637	-1.1542	0.0264099	-0.337568	0.626191	0.159792	0.98091	-0.124009	0.963951
Gh_A02G1314	0.104972	0.681994	0.357711	0.0101853	0.364229	0.034458	0.320321	0.0259263	0.339413	0.100474	0.181045	0.65341	0.18644	0.785051
Gh_D07G1675	-0.668411	0.802074	-0.0167932	0.992187	0.186255	0.939152	-1.04427	0.553864	-0.351267	0.893983	0.398209	0.98091	-0.0765599	0.994364
Gh_A06G0813	0.887262	0.743978	1.12753	0.308543	1.37655	0.203792	1.92557	0.0801486	1.82149	0.135373	0.137472	0.984333	0.503505	0.885966
Gh_A10G0238	2.86424	0.000695755	1.14939	0.188674	2.9538	0.000636469	4.23491	8.39512e-86	4.04661	1.53753e-46	-0.180456	0.73504	1.8293	6.95047e-07
Gh_D03G0386	3.51331	0.634628	-0.897687	0.866738	-1.66988	0.773276	NA	NA	2.5668	0.712668	2.45906	0.98091	-0.659048	0.963951
Gh_D03G1721	-1.66192	0.802382	0.30437	0.959616	1.06367	0.91151	-0.40831	0.919887	0.130239	0.979802	-0.910152	0.98091	-0.669438	0.963951
Gh_A10G1208	-0.0207489	0.991347	1.09618	0.341571	0.980101	0.452612	1.94444	0.0106555	0.902162	0.528921	-0.830556	0.687108	0.112651	0.980705
Gh_D07G0733	-3.20369	0.000297642	4.0522	9.05553e-07	2.68419	0.00565406	1.04343	5.0929e-16	0.766074	8.12727e-05	-0.149821	0.733808	-1.23255	0.000219833
Gh_D04G0158	0.0472089	0.931333	0.380383	0.00353471	0.219799	0.198798	0.548914	0.000146407	0.432697	0.0203072	-0.0810428	0.977527	-0.108913	0.883182
Gh_A10G0379	-0.181349	0.970219	-0.269016	0.927358	0.169583	0.960806	-0.8341	0.826014	0.551081	0.873778	0.418682	0.982576	-0.508047	0.963951
Gh_D11G3073	0.213563	0.770958	-1.15017	0.00022792	-0.108126	0.871484	-0.749272	0.0346245	0.0963074	0.902332	-0.151651	0.98091	0.065158	0.963951
Gh_A11G1217	0.319385	0.09739	-0.168693	0.421795	0.0440796	0.913926	0.575418	3.0505e-05	0.34637	0.063609	-0.386091	0.0600888	0.0743735	0.963951
Gh_A09G1173	0.627274	0.00674692	-0.456895	0.0524861	0.754488	0.0240213	0.334193	0.084904	0.518224	0.00667413	-0.123554	0.971317	0.921137	0.00339488
Gh_D06G0937	-0.401739	0.451342	-0.713155	0.114044	-0.671356	0.228392	-0.387223	0.31381	-0.551923	0.204558	-0.688427	0.344718	-0.462128	0.727531
Gh_A05G1019	-2.80816	3.0351e-29	2.20541	6.29327e-24	1.5172	1.44367e-05	0.0812874	0.830386	0.33155	0.191308	-0.643411	0.00294221	-1.56727	1.68926e-08
Gh_D08G0318	-0.0146083	0.952101	0.141581	0.225955	0.0857035	0.729476	0.16551	0.0577988	0.124587	0.442108	-0.000564423	0.99995	0.0037039	0.994364
Gh_D09G0392	0.11867	0.744835	-0.20368	0.357156	-0.406168	0.0602039	-0.222819	0.270296	-0.25917	0.256344	0.17674	0.857853	0.0287831	0.975961
Gh_D07G1583	0.12434	0.694307	-1.2773	8.50769e-14	-1.38632	3.35167e-17	-1.68387	2.47011e-21	-1.70008	8.75296e-21	0.567757	0.051548	0.494887	0.129464
Gh_D05G0810	0.32238	0.834123	-0.652262	0.44214	-0.328886	0.809747	-0.0559109	0.964973	-0.0224039	0.982328	-0.234902	0.98091	0.0716656	0.988326
BGI_novel_G000166	-0.120696	0.807277	-2.02225	5.97226e-11	-1.24031	6.68073e-06	-1.88869	5.54851e-12	-1.00908	4.51735e-05	-0.216017	0.98091	-0.295073	0.783148
Gh_D03G1040	0.251598	0.80709	-1.55478	0.00448405	-0.789641	0.15383	-1.70044	0.0110088	-0.779247	0.226938	0.435103	0.98091	0.29774	0.944122
Gh_A12G2698	-0.302824	0.931333	0.929725	0.532428	0.651227	0.773136	0.36426	0.843995	0.126498	0.948415	0.307445	0.98091	0.277585	0.963951
Gh_A01G0935	-1.71968	5.89064e-17	0.108142	0.819038	-0.820112	0.00986976	-2.23671	3.39961e-24	-1.91196	5.01206e-18	0.662499	0.152024	-0.571262	0.303484
Gh_A13G2123	NA	NA	NA	NA	1.13052	0.913926	2.0546	0.785149	NA	NA	-1.89193	0.98091	0.875934	0.963951
Gh_A02G1496	-1.04876	0.000452874	3.05275	1.70287e-50	2.14704	3.77816e-12	2.22032	4.2142e-55	2.47627	7.10011e-54	-0.17367	0.653355	-1.3233	3.99333e-08
Gh_D11G2510	-0.605232	0.00119551	0.659891	6.4652e-05	0.38429	0.0804242	-0.390754	0.0226104	-0.220012	0.328541	0.484094	0.0212192	0.0557828	0.963951
Gh_A11G0822	3.07076	1.74559e-05	-4.26014	0.00631107	-1.38147	0.199608	-1.34042	0.161692	-0.433398	0.767715	0.185109	0.987756	2.18091	0.0539382
Gh_D02G1627	NA	NA	NA	NA	NA	NA	NA	NA	NA	NA	NA	NA	NA	NA
Gh_A01G0984	-0.132629	0.872235	0.499075	0.124568	-0.0250216	0.981265	0.0404509	0.941581	0.291243	0.601125	0.363834	0.759603	-0.394602	0.85428
Gh_A05G0139	0.51531	0.0544454	-1.2284	6.49649e-10	-0.551201	0.0469084	-0.814392	0.00167712	-0.549788	0.0386395	0.139081	0.98091	0.570634	0.134014
Gh_A01G0682	-1.01641	1.78035e-10	1.26382	6.00857e-15	1.60514	4.12865e-21	0.525499	7.03768e-08	1.13359	4.51523e-14	-0.237782	0.146681	-0.487779	0.0326229
Gh_D08G2615	-0.114777	0.968636	0.379191	0.825367	-0.132506	0.95282	-0.616637	0.727175	-1.12231	0.510465	0.924164	0.896064	0.930484	0.850996
Gh_A03G1546	0.780921	0.939692	-0.657411	0.927358	-0.793032	0.92814	NA	NA	1.09204	0.904821	NA	NA	-1.04762	0.963951
Gh_A13G2234	-0.169034	0.974319	1.58099	0.376495	0.172588	0.962707	0.868589	0.748917	1.01021	0.76585	0.574895	0.98091	-0.951885	0.942672
BGI_novel_G000063	0.539868	0.848622	1.51484	0.0510495	-0.552707	0.819899	2.18067	0.267528	1.63572	0.492205	-0.089109	0.99995	-1.59076	0.727852
Gh_D12G2240	NA	NA	1.26614	0.866738	NA	NA	2.032	0.771696	NA	NA	-0.908548	0.98091	NA	NA
Gh_D13G0698	0.210294	0.197092	0.239314	0.0389895	0.0520611	0.846678	0.580172	6.82704e-08	0.195829	0.266396	-0.0914472	0.920616	0.123455	0.814601
Gh_A12G1652	0.536582	0.044131	-0.897159	0.000971689	-0.995795	0.000189104	-0.681676	0.0303439	-0.488404	0.145149	0.35903	0.807772	0.0859638	0.963951
Gh_D02G1571	0.221084	0.320231	1.11727	1.80728e-20	0.438577	0.0586421	1.23252	1.61596e-28	0.624859	2.5144e-05	0.144216	0.614231	0.0906585	0.958422
Gh_A07G0451	-1.02516	0.454948	-0.808209	0.714079	-0.0448255	0.981265	-2.26082	0.0694449	-1.16618	0.398847	0.469648	0.98091	0.155525	0.981734
Gh_D10G2219	-1.86925	0.293039	-4.41182	4.29458e-08	-4.04506	7.62572e-08	-4.70456	0.000247055	-1.8911	0.209706	-1.52089	0.682205	-3.96044	8.57385e-08
Gh_D05G3145	-0.397991	0.511049	-0.160183	0.76845	-0.368468	0.460829	-0.602769	0.170005	-0.563931	0.209904	0.0809537	0.98091	-0.146859	0.963951
Gh_D04G1336	0.23349	0.337197	0.0543641	0.851531	0.589327	0.00433207	0.626065	4.03239e-07	0.538917	0.00200732	-0.299191	0.0695801	0.340902	0.308504
Gh_D09G1971	NA	NA	NA	NA	NA	NA	NA	NA	NA	NA	NA	NA	NA	NA
Gh_D08G0609	0.126716	0.948767	1.26964	0.112842	0.980251	0.308513	1.23883	0.118897	0.643758	0.589439	0.198933	0.98091	0.521618	0.854396
Gh_D07G1261	1.35434	0.000320608	-4.85342	6.30263e-17	-1.64957	0.0821951	-3.73665	5.82703e-08	-1.09549	0.0501367	0.275324	0.981385	0.861344	0.74056
Gh_D07G2190	-0.462418	9.30876e-05	-0.193942	0.187328	-0.242287	0.204579	-0.411137	0.000738481	-0.601916	0.000124977	-0.206421	0.507779	-0.0464724	0.963951
Gh_A05G0056	-0.119799	0.931333	0.160089	0.85182	0.274803	0.764691	-0.409069	0.566068	0.208979	0.819854	0.487942	0.892857	0.00312087	0.997628
BGI_novel_G001191	-4.65227	0.191251	NA	NA	5.69497	0.0376824	1.02257	0.632048	1.3088	0.792357	-5.31579	0.664814	-0.205966	0.980299
Gh_Sca004866G02	0.366971	0.166507	-0.164482	0.568853	0.00131871	0.996474	0.0592244	0.884719	0.175085	0.608692	0.181183	0.922293	0.25014	0.67242
Gh_A12G1464	-1.15574	5.01734e-10	0.578949	0.0022	-0.696686	0.0054762	-1.38974	1.86143e-26	-0.599021	0.000107359	0.855286	6.75068e-10	-1.19739	3.76944e-10
Gh_A10G0436	0.255778	0.973695	-2.54572	0.661782	-1.71301	0.787177	-1.28174	0.834461	-2.27848	0.772523	-0.974854	0.98091	0.875934	0.963951
Gh_Sca082741G01	1.6531	0.896804	-0.568847	0.934723	0.218081	0.979685	4.03893	0.114341	1.09204	0.904821	-2.91437	0.634217	0.830866	0.963951
Gh_A05G1060	-2.06946	0.867128	2.13365	0.768167	3.36336	0.564549	0.171904	0.975255	0.113526	0.982328	-0.0408009	0.99995	1.23773	0.949548
Gh_D07G2003	0.46888	0.476057	-1.65894	0.000685923	-1.0321	0.0498913	-1.81059	0.000320087	-1.64711	0.00113658	0.659586	0.831629	1.14094	0.17839
Gh_A11G2688	-0.0272092	0.956731	-2.56837	8.95545e-36	-0.851913	0.0217163	-2.33215	1.33831e-52	-1.01716	1.93211e-10	-0.224194	0.813523	0.196776	0.898621
Gh_A05G0735	-0.968557	0.000505386	-0.498562	0.213639	-0.492354	0.399677	-1.34978	2.87558e-08	-0.905131	0.000407368	-0.0802815	0.98091	-0.501436	0.550249
BGI_novel_G002564	0.324622	0.351504	-0.163857	0.63062	-0.546204	0.0876777	0.308897	0.303946	-0.424831	0.228145	-0.109493	0.98091	0.259298	0.829926
Gh_Sca123395G01	-1.01046	0.808207	-2.8894	0.573178	-2.07198	0.710861	-3.84969	0.137071	-3.89618	0.148092	NA	NA	0.875934	0.963951
Gh_D05G2273	2.55486	0.113583	-4.0021	0.0297075	-0.0090625	0.995986	-0.824564	0.80538	-0.864807	0.806633	-0.569406	0.98094	3.47404	0.057042
Gh_A07G2046	0.780921	0.939692	-0.657411	0.927358	-0.793032	0.92814	NA	NA	1.09204	0.904821	NA	NA	-1.04762	0.963951
Gh_D06G1194	-0.281717	0.491205	-0.168641	0.654659	-0.440051	0.193784	-0.438211	0.108	-0.908706	0.00180796	0.0273228	0.998133	0.244269	0.848201
Gh_A13G0180	5.79838	0.00302865	-2.80818	0.065819	-2.34694	0.153726	4.93824	0.0105339	2.57646	0.653672	-1.9071	0.647723	0.934614	0.963951
Gh_A11G3073	0.0857019	0.939692	0.979977	0.00907038	1.21728	0.000677737	0.977527	0.00594124	1.8018	2.40266e-09	0.120145	0.98091	-0.444404	0.289468
Gh_D10G1992	0.168263	0.712144	-1.24952	2.71357e-05	-0.815704	0.001837	-1.01484	0.000181882	-0.288398	0.464084	-0.0289838	0.99995	-0.302447	0.766079
Gh_D13G1279	-0.298737	0.32917	0.298171	0.228702	-0.220493	0.596563	-0.00235732	0.992201	-0.509033	0.00960572	0.0397756	0.98091	0.0459	0.963951
BGI_novel_G002079	0.661858	0.939167	0.72858	0.829054	-0.443897	0.938017	-0.00455553	0.99897	1.85237	0.401129	1.43565	0.92103	-1.56815	0.784099
Gh_A10G1035	0.31091	0.130654	-0.587537	0.00411431	-0.491536	0.0165951	-0.305357	0.146102	-0.202902	0.476566	0.0659579	0.98091	0.0792336	0.963951
Gh_A11G1601	0.818281	0.558444	-1.39326	0.290551	-0.152427	0.92814	-1.19068	0.431346	-0.041615	0.982328	0.652164	0.98091	0.76509	0.807808
Gh_D07G0504	1.13348	0.837232	2.67429	0.0347387	1.54491	0.408196	3.25839	0.0554385	1.69463	0.621106	0.595387	0.974224	1.03841	0.862616
Gh_A07G1984	-0.558015	0.0107773	0.496906	0.0112984	0.0957052	0.842492	0.568596	5.47118e-05	0.37303	0.0597504	-0.588829	5.26425e-05	-0.778912	0.000465493
Gh_D07G0786	-1.08593	0.000585124	1.49092	3.48346e-06	1.01364	0.00249518	-0.135578	0.796679	-0.227892	0.648127	0.581361	0.276031	0.211947	0.916473
Gh_D11G3388	-0.594954	0.931333	-0.250639	0.959616	0.600883	0.913926	-1.72436	0.657362	0.454066	0.904821	0.909597	0.98091	-0.398063	0.963951
Gh_D02G1169	-0.108547	0.931333	-0.643098	0.230021	0.139134	0.889291	-0.78656	0.10151	-0.0642917	0.924825	0.0740035	0.990778	0.151775	0.963951
Gh_A11G0518	-0.475921	0.0570042	-0.731574	0.0048811	-0.610684	0.0465554	-0.823485	2.11843e-05	-0.340299	0.22851	-0.346557	0.598067	-0.688332	0.0854895
Gh_D11G3320	2.09618	1.61603e-05	-2.71518	2.62022e-07	-0.254729	0.894541	-1.07131	0.201452	-0.457211	0.689359	0.494172	0.98091	2.35923	0.0226161
Gh_A11G1633	-0.627003	0.737871	1.82924	0.00626487	1.15506	0.198649	1.6657	0.00834371	0.990692	0.225606	-0.414823	0.904772	-0.406193	0.871598
Gh_D11G3200	NA	NA	NA	NA	NA	NA	NA	NA	NA	NA	NA	NA	NA	NA
Gh_A07G1931	NA	NA	NA	NA	NA	NA	NA	NA	NA	NA	NA	NA	NA	NA
Gh_D02G0506	0.406683	0.350802	-0.180008	0.684894	0.175147	0.744358	0.680924	0.0271237	0.399872	0.342425	-0.415119	0.590138	0.238974	0.854396
Gh_D06G1387	0.799843	3.65348e-05	-0.641524	0.000354068	-1.29681	9.89849e-12	0.141899	0.643496	-0.408806	0.179867	0.0554004	0.98091	-0.0315348	0.986306
Gh_D05G1745	0.250547	0.375045	-3.72611	2.8589e-66	-1.08094	8.71448e-12	-2.66484	2.10833e-35	-0.469873	0.0314004	-0.773616	0.167388	-0.304413	0.378655
BGI_novel_G002201	0.0568783	0.931333	0.0930313	0.788626	-0.217238	0.636976	0.392198	0.0240774	-0.0261311	0.9402	-0.203724	0.77332	-0.0759214	0.963951
Gh_A05G3183	-0.187745	0.71006	0.840361	0.00022104	0.160393	0.740411	0.732831	0.00109161	0.426862	0.260271	-0.0408192	0.982744	-0.397346	0.616561
Gh_D09G0537	3.27235	0.571907	-2.17874	0.582953	-1.47367	0.800843	NA	NA	NA	NA	0.9487	0.98091	1.72625	0.963951
Gh_D06G0674	0.570059	0.649729	1.21735	0.207401	2.91347	0.00431657	1.95616	2.1334e-10	1.89699	1.56761e-08	-0.129919	0.956827	1.64438	0.000113555
Gh_Sca076912G01	-0.59731	0.929268	-1.17657	0.814673	-2.27407	0.732111	-2.68476	0.504963	-0.278791	0.942446	0.9487	0.98091	-2.54048	0.900605
Gh_A05G2426	-1.14263	0.931333	1.26614	0.866738	1.13052	0.913926	0.175154	0.975255	0.130265	0.982328	-0.0130712	0.99995	-0.0858387	0.994364
Gh_A02G0428	NA	NA	NA	NA	NA	NA	NA	NA	NA	NA	NA	NA	NA	NA
Gh_D11G3109	-1.14263	0.931333	2.72463	0.648672	NA	NA	-0.786628	0.909597	-0.831517	0.912916	2.41276	0.971231	NA	NA
Gh_A03G1064	0.0519037	0.931333	-1.49121	1.98707e-15	-1.33526	1.0801e-08	-0.907009	8.91115e-17	-0.811129	8.62162e-07	-0.495308	0.00422599	-0.416148	0.222328
Gh_A05G3920	0.00345543	0.992616	-0.0472751	0.904579	-0.0962921	0.843197	0.181817	0.478665	-0.0345196	0.929061	-0.186936	0.894965	-0.0016458	0.997628
Gh_D03G1094	0.96435	0.49642	-2.07787	0.114028	0.457799	0.710277	-2.06097	0.305635	1.56357	0.119331	0.988346	0.98091	-0.0851429	0.984002
Gh_D07G1476	0.212739	0.653493	-1.44977	2.79679e-10	-0.562493	0.0752304	-1.26664	2.97146e-06	-0.582299	0.0517938	0.0662105	0.98091	0.289729	0.748101
Gh_D11G2765	-0.0495461	0.896804	0.0606045	0.791192	-0.131391	0.591914	0.0364082	0.864037	-0.428089	0.00909448	0.0138613	0.996114	0.303889	0.330293
Gh_D13G0456	1.73342	0.438608	-2.36324	0.227941	-0.781843	0.809229	-2.04598	0.549578	-0.601505	0.899188	1.45694	0.98091	1.61035	0.833477
Gh_D10G2252	1.66358	0.896804	-1.54607	0.8476	-0.713905	0.92814	NA	NA	1.97699	0.80683	NA	NA	-0.970776	0.963951
Gh_A08G1597	-0.249421	0.284434	0.903	2.47926e-07	1.1852	7.71925e-06	0.596618	0.000182105	0.734557	8.70203e-06	0.0946551	0.98091	0.256124	0.70746
Gh_A10G1430	0.780921	0.939692	0.30437	0.959616	1.65013	0.760402	1.13693	0.884719	NA	NA	-0.0130711	0.99995	2.35731	0.88481
Gh_A03G0084	0.287243	0.106847	0.140472	0.418362	-0.380158	0.068799	0.45241	0.000268928	-0.0358688	0.912916	0.0137412	0.997005	-0.000705819	0.998697
Gh_A08G1727	-0.776195	0.150743	1.75404	2.91529e-07	0.842177	0.0687206	0.440828	0.340749	-0.41853	0.54405	0.575457	0.343694	0.542224	0.656414
Gh_D11G3260	0.615253	0.0528567	-1.24862	1.23533e-06	-0.855977	0.00494921	-0.81229	0.00460657	-0.0527108	0.912916	0.214653	0.965967	-0.130728	0.963951
BGI_novel_G001666	0.722714	0.00873797	-0.245171	0.454	-0.380721	0.323881	0.409664	0.181257	0.236307	0.51784	0.107687	0.98091	0.16235	0.927837
Gh_Sca013048G01	1.67401	0.896804	0.309755	0.953736	0.7374	0.919407	3.03813	0.40908	3.99344	0.132583	-1.01016	0.98091	-1.51509	0.812367
Gh_D05G3713	0.111652	0.670837	-0.369675	0.00535747	0.754849	0.00403452	-0.429525	0.0048361	0.325745	0.0544333	0.209284	0.609596	0.599054	0.0689452
Gh_D10G2475	0.778175	0.000520643	0.811477	6.98785e-11	0.322862	0.252055	2.10118	1.46298e-41	1.72419	2.52195e-21	-0.471354	0.000504327	-0.567047	0.0317809
Gh_A06G0779	-0.09629	0.778187	0.186429	0.31071	-0.339038	0.104305	0.167335	0.299964	-0.218193	0.228103	-0.0373043	0.98091	-0.160659	0.755136
Gh_D04G0764	-0.173961	0.837232	-0.0982434	0.867189	0.0445904	0.950221	-0.200694	0.712531	-0.65512	0.125872	-0.0332224	0.99995	0.582354	0.428196
Gh_A01G0969	-0.0207406	0.993208	-1.00756	0.70195	0.15422	0.952703	-0.987307	0.710167	-0.724067	0.817696	-0.00460113	0.99995	0.9143	0.92466
BGI_novel_G001286	2.08044	0.00947302	-0.69662	0.0701166	-2.31698	3.94218e-15	0.496215	0.620352	-2.16142	2.61988e-05	0.914735	0.00485985	1.98008	2.53694e-07
Gh_A12G1109	0.370175	0.190116	-1.46769	6.14056e-09	-1.72506	3.46021e-11	-0.805989	0.00017701	-1.00054	1.51531e-05	-0.251543	0.894386	-0.297045	0.735511
Gh_A12G1307	0.780921	0.939692	2.53329	0.499617	2.65805	0.43591	2.02227	0.773045	3.79848	0.179305	1.32365	0.98091	-0.304282	0.963951
Gh_A12G1596	0.483719	0.907889	0.00308456	0.998667	0.0170033	0.993113	0.372624	0.884719	0.788032	0.734577	0.152516	0.99672	-0.229677	0.964199
Gh_A10G0211	0.394261	0.542524	0.192602	0.736653	0.611341	0.338493	0.329248	0.516472	0.725145	0.0661303	0.297514	0.919746	0.339108	0.833577
Gh_A13G0675	0.0988189	0.720552	0.208317	0.128568	0.244968	0.140832	0.355451	0.00637251	0.222075	0.217197	-0.0089865	0.99995	0.178261	0.645419
Gh_D01G2341	-0.151335	0.831695	-0.351766	0.368025	0.337586	0.384256	-0.0649102	0.896012	-0.246018	0.587469	-0.399726	0.679683	0.489021	0.370385
Gh_D11G1666	0.505069	0.0115261	-1.57198	7.90256e-18	0.486146	0.386628	-0.593637	0.001698	0.50043	0.0230565	-0.435052	0.166678	0.550415	0.466487
Gh_D11G0508	-0.917318	0.867157	0.730295	0.866738	-0.445809	0.93197	-1.15757	0.738051	-0.609743	0.8953	1.00408	0.98091	-0.690214	0.963951
Gh_A05G1883	1.87389	0.266875	1.35152	0.0799419	-0.443327	0.829868	2.41187	0.0296548	1.64834	0.268329	0.84767	0.612555	-0.160263	0.966919
Gh_A08G1867	-0.570475	0.519191	-0.90349	0.280755	-2.35086	0.0247013	-1.62123	0.0277716	-2.11687	0.00296589	0.184434	0.980981	-0.743853	0.916865
Gh_A12G0762	-0.202395	0.634823	-1.15135	6.33588e-05	-0.528247	0.113082	-1.65757	1.20436e-09	-1.06618	0.000135519	0.342738	0.891918	0.392898	0.629907
Gh_D03G1614	-0.0697906	0.830985	0.99754	8.65126e-15	0.428862	0.0265219	0.946792	6.89829e-10	0.828813	0.000967721	0.0195015	0.993187	-0.414524	0.47517
Gh_A02G1648	-0.918643	0.363407	0.913412	0.281329	0.975594	0.318527	0.0410025	0.971846	0.281446	0.805959	-0.0089992	0.99995	-0.170917	0.963951
Gh_D05G0111	-0.388802	0.79765	-2.32919	0.00579008	-1.57077	0.0876445	-2.98922	0.000108481	-1.70339	0.0117711	0.308896	0.98091	-0.201464	0.963951
Gh_D05G1395	-0.115405	0.883193	1.01228	1.32767e-05	0.594836	0.0807405	1.40656	1.42753e-10	0.90559	0.000450623	-0.470398	0.131173	-0.370233	0.525609
Gh_A09G2090	0.780921	0.939692	-0.657411	0.927358	0.168749	0.981265	NA	NA	NA	NA	NA	NA	0.875934	0.963951
Gh_D13G0480	0.586705	0.588982	-1.0805	0.141696	-0.22137	0.913926	0.322247	0.478175	-0.46384	0.367075	-0.768243	0.228066	0.891763	0.402679
Gh_A03G0808	0.780921	0.939692	-0.657411	0.927358	1.04034	0.913926	NA	NA	1.09204	0.904821	NA	NA	0.788072	0.963951
Gh_D13G2222	1.2945	0.410111	-0.640102	0.645057	-1.17336	0.445346	0.460478	0.830386	1.35128	0.306189	0.231183	0.981058	-1.171	0.673684
Gh_A07G0215	1.8121	0.0638597	-1.22034	0.170656	-0.483918	0.738018	1.21681	0.168402	1.20608	0.2095	-0.581598	0.939486	0.179693	0.963951
Gh_A08G1537	0.984279	0.0441121	-2.48847	6.4899e-06	0.799282	0.13674	-1.01695	0.04242	1.28238	0.000712112	-0.447923	0.971231	0.556955	0.491375
Gh_D12G1427	-0.917318	0.867157	0.289626	0.944316	0.564759	0.913926	-1.16701	0.758332	-3.05583	0.407425	0.5789	0.98091	2.76119	0.786154
Gh_Sca009628G01	-1.21838	0.879152	2.89596	0.175081	3.42503	0.0885304	1.49345	0.468987	2.20648	0.176682	0.243247	0.981103	0.0761402	0.994364
Gh_D05G1090	-0.526999	0.0217874	0.804333	3.65863e-05	0.304817	0.414034	0.557504	0.000669863	-0.472138	0.0344063	-0.242387	0.572638	0.305468	0.608427
Gh_A05G0799	-0.08728	0.728814	0.977938	3.46837e-16	0.747304	9.22253e-06	1.20439	3.46253e-36	1.0164	3.74602e-13	-0.275941	0.0712527	-0.300699	0.35691
Gh_D01G2351	-1.52258	7.57084e-14	-0.159159	0.752438	0.00494414	0.990656	-2.3321	2.35373e-26	-1.49065	1.71767e-11	0.689307	0.207526	0.0292326	0.991117
Gh_A05G0500	-0.0177159	0.949091	-0.258583	0.245545	-0.143995	0.722933	-0.099456	0.531481	0.106695	0.602938	-0.139753	0.903072	-0.213011	0.724682
Gh_A13G1375	-1.31157	8.22011e-25	-0.109075	0.708114	-0.789173	0.00109206	-1.67355	3.66645e-43	-1.07035	3.2065e-14	0.288648	0.326314	-0.975445	7.76495e-05
Gh_D13G1407	-1.03919	0.242087	4.57783	1.03519e-06	2.97155	0.0221228	3.86872	1.26519e-162	2.2451	1.10088e-24	-0.283839	0.401386	-0.260408	0.963951
Gh_A11G2633	1.08851	0.00169894	-1.42921	6.76893e-05	-0.723075	0.0349591	-0.300929	0.637847	-0.471905	0.50666	-0.00169742	0.99995	0.893216	0.281392
Gh_A13G2134	0.290465	0.143992	0.17495	0.348158	-0.0655517	0.861068	0.516405	0.000845818	0.0338787	0.912916	-0.0122854	0.99995	0.24763	0.568013
Gh_A03G1806	0.679656	0.0717164	-1.73207	1.72377e-09	0.519213	0.104335	-0.558168	0.159907	1.13803	4.12583e-05	-0.459033	0.713028	0.118222	0.963746
Gh_D02G1799	1.39648	0.378982	0.471397	0.725847	1.74052	0.016521	1.86869	0.102797	2.6175	0.00470385	0.0416422	0.99995	0.577831	0.722452
Gh_A11G0421	0.0476715	0.932337	0.918039	2.84668e-08	1.1591	7.11966e-08	1.11555	8.01607e-19	1.26138	1.38444e-11	-0.108678	0.904889	0.0015431	0.997628
Gh_A05G3359	0.352411	0.0103427	-0.141885	0.316328	-0.11946	0.53998	0.143711	0.339543	0.0286978	0.912916	0.104689	0.913911	0.260953	0.349969
Gh_D03G1049	-0.300821	0.313261	0.096001	0.789203	0.576617	0.0612932	0.154195	0.50553	0.0169365	0.964456	-0.322976	0.345068	0.317187	0.527134
Gh_A02G0068	0.000899094	0.997119	0.698039	7.4232e-06	0.331181	0.233052	1.01595	6.80946e-19	0.678782	7.05687e-05	-0.278857	0.209145	-0.290843	0.564847
Gh_D11G1846	-0.319068	0.094391	-0.24374	0.274791	-0.267412	0.287743	-0.358795	0.0388802	-0.558942	0.00922642	-0.16591	0.908273	0.0298991	0.982024
Gh_A10G2234	0.379698	0.241689	-1.2505	4.34147e-06	-1.08166	5.09769e-05	-1.01595	0.000456384	-1.17555	0.000596559	0.184182	0.98091	0.529567	0.521283
Gh_D13G0135	0.3309	0.551305	0.540005	0.0480453	0.491867	0.110822	0.719984	0.0206953	0.842972	0.00899969	0.188513	0.954799	0.0359747	0.976504
Gh_A09G0690	1.58883	2.28874e-09	-0.811476	0.00142941	0.219943	0.774335	1.0074	0.000296738	0.724321	0.0277982	-0.190265	0.961105	1.14341	0.0138173
Gh_A12G0408	-0.166344	0.681517	-0.556151	0.0248255	-0.70829	0.00681266	-0.755274	0.00117831	-0.881703	0.000592175	0.0706842	0.98091	0.0636817	0.963951
Gh_A13G0697	-0.101227	0.904507	-0.038075	0.936343	0.4543	0.196408	-0.199032	0.632048	0.364045	0.318663	0.0976616	0.98091	0.0456214	0.970376
Gh_D12G2460	NA	NA	NA	NA	NA	NA	NA	NA	NA	NA	NA	NA	NA	NA
Gh_D08G1238	-0.589812	0.363822	2.01768	1.28616e-09	1.70449	0.000132182	1.67608	1.56878e-09	1.97681	1.282e-10	-0.206709	0.91724	-0.806389	0.0988973
Gh_D03G0732	0.473926	0.904219	0.330606	0.902541	0.286943	0.913926	-0.303335	0.909597	0.65747	0.8069	1.13884	0.963456	0.160392	0.98039
Gh_D10G1623	-1.68989	3.42286e-23	1.82181	1.59414e-25	1.43404	2.80557e-12	-0.334157	0.0120762	0.0694355	0.839534	0.506789	0.000473606	-0.267691	0.532799
Gh_D05G1730	0.781029	0.931333	0.304651	0.927358	-1.71301	0.787177	-1.69837	0.830386	0.109161	0.982328	2.83943	0.864936	-0.986624	0.963951
Gh_D10G1602	0.502145	0.0576526	-2.11144	3.31544e-17	-1.28652	1.67831e-06	-1.72276	7.36363e-11	-0.768189	0.00475336	0.152055	0.98091	0.040094	0.980705
Gh_D02G1769	-0.263381	0.103775	1.43238	1.6345e-80	2.10514	7.63507e-33	1.64632	6.4037e-62	1.99698	3.28403e-47	-0.43694	1.61079e-07	-0.0997037	0.950032
Gh_D09G1011	-0.591925	0.515263	3.58378	2.08086e-29	2.83263	3.10698e-10	2.88557	2.43637e-25	2.68046	3.12142e-21	0.150273	0.960818	-0.382854	0.567799
Gh_Sca041083G01	-1.14263	0.931333	NA	NA	1.13052	0.913926	0.175154	0.975255	0.130265	0.982328	-0.974854	0.98091	-0.0858387	0.994364
Gh_D10G1361	0.260127	0.183862	0.0963475	0.658935	-0.188955	0.465114	0.373813	0.0112619	0.424551	0.0179762	0.0204987	0.990746	-0.297702	0.407562
Gh_D05G1518	0.344949	0.74643	0.254326	0.710987	0.211701	0.820973	0.0330189	0.974244	0.558563	0.406332	0.604254	0.693834	0.0548141	0.983552
Gh_D09G0718	-0.558618	0.475567	1.19609	0.00358682	0.0561009	0.962859	0.703484	0.0556944	-0.829398	0.0897457	-0.0270455	0.99995	0.383074	0.830174
Gh_A04G1275	0.168551	0.939692	-0.300741	0.844302	-0.00751324	0.995172	0.287889	0.834831	-0.199622	0.90964	-0.380087	0.98091	0.415519	0.963951
Gh_D06G1227	-0.00942809	0.982099	0.303952	0.31424	0.70869	0.0169772	-0.208692	0.522586	0.193163	0.598657	0.54257	0.174307	0.563643	0.190236
Gh_D13G1272	0.111472	0.896804	-1.26919	7.95427e-05	0.0655755	0.917836	-1.23216	7.41351e-05	0.125765	0.80625	0.113838	0.98091	0.108419	0.963951
Gh_A01G1914	0.509133	0.532053	1.00412	0.0141664	0.832529	0.049643	1.70022	3.34651e-05	1.81579	2.88413e-06	-0.145051	0.98091	-0.416706	0.564647
Gh_D07G1923	0.158231	0.885734	1.37058	4.90001e-06	-0.0871148	0.92814	1.69516	3.4401e-09	1.09682	0.00129828	-0.127266	0.98091	-0.970547	0.0585876
Gh_A10G0525	1.70935	0.284093	0.896278	0.271324	0.475929	0.723392	1.74787	0.174887	1.57479	0.325321	0.900306	0.685714	0.667554	0.854717
Gh_A04G0760	0.110047	0.837915	0.208965	0.444571	0.728192	0.000604245	0.263412	0.290181	0.600119	0.00404222	0.0950867	0.98091	0.294867	0.438452
Gh_A13G2152	-0.17013	0.393201	0.224021	0.191812	-0.180158	0.453952	0.170792	0.258301	-0.132019	0.558149	-0.0784554	0.98091	-0.162364	0.782841
Gh_D06G0789	-2.00878	1.70844e-16	3.51896	1.05881e-65	2.73248	2.37953e-25	1.89204	3.29453e-38	2.45966	1.20031e-40	-0.341721	0.102946	-1.67991	2.36148e-12
Gh_A08G2536	0.0208438	0.95088	-0.436982	0.00243213	-0.724186	0.000305536	-0.354362	0.0218698	-0.703766	0.00013677	-0.0236652	0.988607	0.0564586	0.963951
Gh_D04G1519	1.20702	0.639	-0.814694	0.699291	0.469501	0.837703	-0.542789	0.884719	1.27149	0.543134	0.973986	0.98091	0.458433	0.963951
Gh_D06G0833	-1.17462	0.865465	0.902846	0.866738	2.32251	0.439667	0.759191	0.815057	0.458234	0.908419	-0.994628	0.98091	0.751564	0.963951
BGI_novel_G001464	0.0238012	0.949224	-0.131649	0.574889	-0.214302	0.382665	-0.127815	0.608651	-0.0825384	0.820152	0.0581388	0.98091	-0.051205	0.963951
Gh_Sca005136G02	0.0396875	0.982099	-1.75263	0.0421383	-0.687101	0.42879	-1.07433	0.217732	-1.18535	0.196681	-0.601497	0.98091	0.594279	0.863986
Gh_D04G0209	0.505095	0.918795	-3.55157	0.230434	1.06893	0.55482	-0.129681	0.971704	-0.178779	0.964103	-2.88179	0.891205	1.80998	0.586708
Gh_D01G1947	-0.0346415	0.96209	0.537512	0.0671344	0.262707	0.609121	0.471127	0.121326	0.0391933	0.941422	0.069636	0.98091	0.245219	0.844497
Gh_D03G1149	0.714204	0.000164356	-0.549157	0.00342638	-0.266213	0.260715	0.333334	0.147975	0.181414	0.58439	-0.129503	0.98091	0.32337	0.464386
BGI_novel_G001869	-0.162857	0.679146	0.234627	0.251454	0.377847	0.056709	0.165584	0.55557	-0.0086811	0.982435	-0.0571521	0.98091	0.279991	0.78773
Gh_D01G0551	-2.26466	1.92779e-12	0.950764	0.0514712	0.262722	0.780881	-2.22251	2.15198e-12	-1.45098	3.40649e-06	0.949373	0.151973	-0.496105	0.653648
Gh_A02G1761	-0.832787	0.772276	-0.488426	0.874196	0.194	0.951989	-1.69501	0.418068	-0.75083	0.781446	0.410711	0.984515	0.171656	0.990476
Gh_A08G1871	-0.26681	0.318837	0.271795	0.193797	-0.139211	0.733563	0.0393282	0.90156	-0.409031	0.0744136	0.00524062	0.99995	0.0591287	0.963951
Gh_D01G0306	-0.372085	0.774311	0.647151	0.388437	1.576	0.00180534	-0.784576	0.353141	-0.465319	0.606202	1.09634	0.418492	1.72407	0.00281641
Gh_A05G1266	0.240972	0.16478	-0.09074	0.63747	0.0440671	0.913926	0.206986	0.143096	-0.0215984	0.953185	-0.0181414	0.990778	0.363664	0.346545
Gh_D02G0083	-4.20381	0.158117	3.97492	0.159833	4.63485	0.0964281	-1.41571	0.555669	-0.450237	0.891566	1.2224	0.977448	0.933159	0.905393
Gh_D04G0516	NA	NA	NA	NA	NA	NA	NA	NA	NA	NA	NA	NA	NA	NA
Gh_D11G2096	2.24479	0.0493999	-2.70826	0.000767623	-0.522264	0.805255	-0.299906	0.884719	0.773184	0.527193	-0.12827	0.990553	1.00461	0.601491
Gh_D08G0378	-1.20306	1.39179e-23	1.62182	1.16438e-43	0.98392	1.56326e-08	0.641151	6.46807e-12	0.607339	2.23997e-06	-0.183331	0.352161	-0.770501	3.19104e-05
Gh_A13G1684	0.773135	0.138289	-2.69018	5.38321e-10	-2.37834	9.74267e-09	-2.52921	4.78179e-05	-1.95902	0.00154102	0.648085	0.944532	0.407549	0.935023
Gh_A10G0375	0.335082	0.551908	-0.642463	0.0979647	0.161966	0.810518	-0.19295	0.714558	-0.293751	0.586582	-0.0784479	0.98091	0.847358	0.0674124
Gh_D02G0685	0.252974	0.438969	-1.26079	4.10081e-07	-0.763788	0.00256068	-1.65569	2.49906e-11	-0.886636	0.000329795	0.685961	0.197792	0.432165	0.395653
Gh_D07G0847	0.369297	0.489729	-0.0723725	0.905328	0.617468	0.176157	0.0264216	0.968302	-0.0873019	0.90745	0.309817	0.898215	1.13236	0.0185069
Gh_A02G0061	0.019058	0.982099	0.63295	0.0531174	0.12863	0.86457	0.894687	0.00372577	0.375123	0.341151	-0.202077	0.962082	-0.171193	0.927232
Gh_D03G0664	0.780921	0.939692	-0.657411	0.927358	0.168749	0.981265	NA	NA	NA	NA	NA	NA	0.875934	0.963951
Gh_D08G1424	2.31005	0.666246	-2.17874	0.582158	-1.42756	0.760402	0.175154	0.975255	1.0289	0.89419	-0.0130709	0.99995	-0.0882959	0.994364
Gh_D09G1493	-0.0529717	0.975913	-0.356112	0.765834	0.352125	0.825333	-0.621348	0.456056	0.156028	0.904821	0.245816	0.98091	0.196749	0.963951
Gh_A02G0808	NA	NA	NA	NA	NA	NA	1.13693	0.884719	NA	NA	-0.974854	0.98091	NA	NA
Gh_A11G0655	4.91772	0.0533626	-3.83994	0.0854902	-1.28332	0.569705	2.04455	0.770244	2.57302	0.601125	-0.918817	0.98091	1.11993	0.911468
Gh_D09G1538	0.0591675	0.814038	-0.0408501	0.866738	-0.245812	0.0721875	0.0520088	0.777401	-0.128716	0.505475	0.00420615	0.99995	-0.00135456	0.997167
Gh_D08G2458	-0.701223	6.27528e-05	0.926203	4.25258e-10	0.53243	0.00564476	-0.0714783	0.785941	0.211284	0.358407	0.334106	0.115514	-0.324269	0.325407
Gh_D11G2660	-0.084373	0.794364	-0.98158	3.23473e-11	-0.932338	1.27421e-09	-1.29155	5.67704e-21	-1.05749	1.32103e-12	0.262094	0.475283	0.097888	0.937316
Gh_D12G2405	-0.935866	0.0295385	2.79691	8.31122e-27	2.21929	1.33893e-12	2.05679	2.04053e-21	2.56109	8.7473e-28	-0.154968	0.928919	-1.22172	7.13712e-06
Gh_D06G1511	0.588299	0.00670993	-0.442832	0.0299174	-0.328089	0.211218	0.120274	0.696116	-0.149057	0.739465	0.0640917	0.98091	0.465889	0.332141
Gh_D01G1643	-0.940144	3.71448e-11	0.691154	0.000560698	-0.421011	0.118372	-0.452481	0.000397886	-1.33906	1.05975e-16	0.240783	0.547433	0.0339522	0.974464
Gh_D07G0183	0.416772	0.466874	-2.595	1.00548e-05	-1.14183	0.0148066	-1.97691	0.000239936	-1.04232	0.0381168	-0.161844	0.983787	0.373162	0.888974
Gh_A13G0266	0.780921	0.939692	-0.657411	0.927358	-0.793032	0.92814	NA	NA	NA	NA	NA	NA	NA	NA
Gh_D11G0446	-0.295977	0.388588	0.468808	0.0478981	0.0367712	0.946635	0.647436	0.000396719	0.400284	0.135177	-0.436128	0.110744	-0.602817	0.117349
Gh_A13G0818	0.156211	0.912492	-2.12505	0.0019954	-1.20315	0.077083	-1.52758	0.0400773	-1.31815	0.0667188	-0.40093	0.98091	0.328992	0.963951
BGI_novel_G000259	-0.0982245	0.768646	-0.352493	0.0754216	-0.0130156	0.978618	-0.484484	0.00265411	-0.662033	0.000315794	0.0714096	0.98091	0.607632	0.0291026
Gh_D05G2288	-1.76339	1.79469e-15	0.676799	0.0289899	0.10058	0.913926	-1.8707	7.67284e-15	-1.36506	9.387e-09	0.823597	0.0554484	-0.242762	0.901993
Gh_A08G1403	0.605781	0.108621	0.529637	0.0940533	1.08304	0.000154188	1.29282	3.31302e-12	1.44539	2.07136e-11	-0.119148	0.973274	0.299585	0.438705
Gh_A03G0911	-0.0406846	0.931333	-0.0574619	0.828473	-0.10112	0.73627	-0.0150499	0.953548	-0.296892	0.132183	-0.0451611	0.98091	0.211658	0.637365
Gh_D01G2099	-0.977516	0.0606887	0.730866	0.184581	0.907575	0.0834563	0.502338	0.208107	0.484126	0.281321	-0.707995	0.289053	-0.497948	0.533799
Gh_D10G0837	-0.601838	0.932468	-0.314656	0.949929	-0.473643	0.938998	-1.73079	0.695529	-0.873017	0.865964	0.862374	0.98091	-0.131224	0.994364
Gh_A08G1393	-1.04179	0.0715249	1.1883	0.0205464	0.176188	0.903429	0.509444	0.181055	0.0550205	0.931663	-0.320237	0.879223	-0.865745	0.180542
Gh_D02G1430	-0.404592	0.134599	-1.12245	1.70029e-05	-0.574765	0.0671205	-1.52975	1.15828e-09	-0.55234	0.0476103	0.0418365	0.993846	-0.369454	0.632329
Gh_A11G1796	-0.13685	0.841031	-0.354082	0.308571	-0.73265	0.0154313	-0.23006	0.569008	-0.237589	0.584579	-0.223152	0.962043	-0.576145	0.266922
Gh_A01G1454	-0.722867	1.07949e-07	0.0279516	0.927358	-0.20124	0.453725	-1.03994	1.35181e-14	-0.789636	5.40701e-07	0.382816	0.0969311	-0.0780459	0.963951
Gh_Sca116814G01	NA	NA	1.26614	0.866738	NA	NA	NA	NA	NA	NA	0.9487	0.98091	NA	NA
Gh_D12G1191	-0.729647	0.565947	1.47557	0.0363891	1.08954	0.251553	0.714211	0.340785	0.695885	0.440784	0.0720361	0.992845	-0.281409	0.963951
Gh_A05G0515	-0.104065	0.73549	0.866009	2.44874e-12	0.536415	0.00276232	0.513619	5.27076e-05	0.488316	0.000286801	0.285026	0.0897284	1.72866e-06	0.99999
Gh_D06G1854	1.32708	0.912527	-0.260118	0.959616	-1.34212	0.899553	-0.786628	0.909597	-0.831517	0.912916	1.87393	0.98091	0.875934	0.963951
Gh_D03G0172	2.87259	0.00152468	-1.95199	0.0161962	-0.620528	0.669077	-0.288198	0.901871	-1.74061	0.449199	1.24183	0.796684	4.04883	0.0123535
Gh_D12G0660	-0.636108	0.150572	0.215726	0.716728	0.282023	0.714806	-0.387067	0.350872	-0.126685	0.822391	0.00678578	0.99995	-0.168639	0.96185
Gh_D13G0391	-0.567847	0.880644	1.44239	0.250002	1.21032	0.520928	0.988239	0.447312	1.28341	0.285467	-0.074409	0.99995	-0.57312	0.916031
Gh_D05G1276	-0.848067	4.02688e-05	0.253905	0.380167	-1.06305	5.52255e-05	-0.434773	0.0157399	-0.305997	0.243823	-0.121619	0.98091	-1.5486	2.27868e-08
Gh_D07G0326	-0.364769	0.0441557	-0.0506792	0.860622	-0.125394	0.752385	-0.396812	0.0125774	-0.0848741	0.807595	0.0191134	0.994608	-0.349631	0.398963
Gh_D11G0437	0.0239731	0.953463	0.00392123	0.985561	-0.0167748	0.969411	0.289919	0.0177867	0.186854	0.332833	-0.22371	0.261533	-0.123134	0.850126
Gh_A08G0194	-0.172903	0.512876	1.12319	8.51917e-13	0.74489	8.46233e-05	1.20066	7.93683e-46	1.05499	7.64236e-22	-0.210052	0.184052	-0.427054	0.00937667
Gh_D08G2722	0.0460461	0.931333	-0.134253	0.572211	-0.0181463	0.965137	-0.395029	0.0324751	-0.052638	0.904821	0.345356	0.285172	0.13778	0.889066
BGI_novel_G002873	-0.514673	0.665545	0.97874	0.0687033	1.82288	2.77241e-06	-0.399716	0.649561	1.80357	7.59736e-05	0.903802	0.311581	-0.438807	0.561738
Gh_A03G0771	2.51533	0.511628	-3.35653	0.305148	-0.663073	0.878937	0.175153	0.975255	0.130265	0.982328	-0.974854	0.98091	1.77636	0.921882
Gh_D02G1537	0.716533	0.939692	-0.587831	0.927358	-0.728609	0.92814	0.175154	0.975255	-0.831517	0.912916	-0.0130712	0.99995	0.875934	0.963951
Gh_D13G1155	-0.151149	0.907442	0.835507	0.058602	1.05694	0.0624687	0.556383	0.21418	0.367349	0.522511	0.168401	0.98091	0.596172	0.527807
BGI_novel_G002368	-0.0961753	0.926433	-0.847947	0.0188975	-0.809311	0.0550012	-1.58151	6.87373e-06	-0.759137	0.0301051	0.67256	0.446728	-0.0897475	0.963951
Gh_A08G1266	NA	NA	NA	NA	NA	NA	NA	NA	NA	NA	NA	NA	NA	NA
Gh_A10G1185	-0.664914	0.82166	0.704812	0.638367	1.54285	0.16156	3.04031	1.78247e-07	1.97943	0.0115803	-2.94888	4.58517e-08	-1.04154	0.27051
Gh_A13G0472	-0.341815	0.925786	0.464936	0.75716	0.944715	0.431065	-0.16203	0.922565	0.741761	0.594164	0.325587	0.98091	-0.0844675	0.986137
Gh_A05G0837	-0.0667026	0.944684	0.0698674	0.927358	0.750881	0.0753886	0.130945	0.875098	0.547123	0.279023	-0.0873154	0.981058	0.19482	0.944292
Gh_D11G1092	0.622607	0.143008	0.185744	0.699146	0.124958	0.871709	0.526152	0.174461	0.534045	0.194364	0.31916	0.839187	0.270041	0.834328
BGI_novel_G002750	-1.32071	0.440653	0.771885	0.674895	0.854562	0.711481	-0.436858	0.721831	-0.0929322	0.950219	-0.0742388	0.99995	-0.312461	0.963951
Gh_A04G0962	NA	NA	NA	NA	1.13052	0.913926	NA	NA	NA	NA	NA	NA	0.875934	0.963951
Gh_D02G0409	0.314298	0.394916	-1.2787	4.02447e-06	-0.659482	0.0696948	-0.738161	0.0386844	-0.687298	0.0416884	-0.188547	0.98091	0.39749	0.684483
Gh_D13G1378	0.907158	0.103327	-2.41551	3.47449e-09	-1.31989	0.00380404	-1.04044	0.0372344	-0.927544	0.11519	-0.430034	0.919746	0.568762	0.679419
Gh_A12G1978	0.741371	0.939692	-1.56803	0.8476	1.14895	0.835991	0.175154	0.975255	-0.831517	0.912916	-0.974854	0.98091	2.77136	0.784099
Gh_A08G0565	0.631812	0.0100545	-1.67886	6.50847e-11	-1.71965	6.72096e-11	-0.926888	8.31704e-12	-0.921559	2.77858e-09	-0.0812837	0.98091	-0.110868	0.944927
Gh_D12G0227	1.20199	0.0135573	-1.56904	0.0106356	-2.57345	3.01602e-07	-0.540468	0.491761	-0.0915649	0.922827	0.215071	0.98091	-1.2244	0.259444
Gh_D05G3250	0.177874	0.584044	-0.783978	0.000211734	-0.349106	0.231564	-0.954689	3.13996e-06	-0.648478	0.00381166	0.386376	0.484796	0.534257	0.159988
Gh_A07G1881	NA	NA	NA	NA	NA	NA	NA	NA	NA	NA	NA	NA	NA	NA
Gh_A11G2530	NA	NA	NA	NA	NA	NA	NA	NA	2.01042	0.81711	NA	NA	-1.96806	0.963951
Gh_A03G1100	-0.673195	0.0443192	0.318936	0.415751	-0.0472776	0.937447	-0.353359	0.305702	-0.579767	0.0846788	0.0380372	0.994142	-0.0844856	0.963951
Gh_D08G0107	-1.07376	0.929205	3.00928	0.272209	1.68548	0.807737	0.756218	0.883151	2.28805	0.413498	1.21568	0.98091	-1.6343	0.837299
Gh_D12G2050	0.364093	0.900344	-0.235277	0.901699	-0.262781	0.917556	-0.263434	0.908969	-0.198913	0.918192	0.432871	0.98091	0.354682	0.963951
Gh_D12G2502	-0.102544	0.939692	1.41086	0.000653581	-0.181554	0.913926	0.886302	0.0459115	0.130459	0.904821	0.462051	0.660259	-0.360126	0.912675
Gh_A06G1342	-0.153325	0.982099	0.294231	0.950602	0.160985	0.976845	-1.29335	0.808381	0.157198	0.978194	1.46138	0.98091	-0.0954103	0.994364
Gh_A09G1515	-0.246462	0.37357	-1.66588	7.12855e-13	-1.30549	1.75548e-06	-3.48239	6.57465e-47	-2.35612	1.20727e-28	1.60685	4.92479e-05	0.859423	0.0432002
Gh_A10G1050	-0.288833	0.142657	-0.0289945	0.927358	0.0667724	0.871484	-0.383153	0.00811939	-0.133943	0.631021	0.10421	0.977219	-0.0313486	0.970464
Gh_A08G0621	-1.14263	0.931333	2.1765	0.765834	3.80077	0.415928	0.175154	0.975255	0.130265	0.982328	0.892747	0.98091	2.59015	0.726672
Gh_D01G1702	0.0681012	0.842596	0.288799	0.0471222	-0.060443	0.870963	0.620388	2.3775e-07	0.10054	0.697815	-0.224809	0.373841	-0.0366787	0.963951
Gh_Sca004818G01	-0.923787	0.761575	-1.29908	0.724655	-3.26871	0.416357	-3.04424	0.192868	-3.09038	0.207777	0.862374	0.98091	-1.04762	0.963951
Gh_A04G0036	-1.09413	0.926433	-0.657411	0.927358	2.84971	0.374926	-1.69482	0.830386	0.135316	0.982328	NA	NA	1.68731	0.851832
Gh_D10G1376	-0.177344	0.972666	0.889516	0.752065	0.742587	0.842492	0.169212	0.960258	-2.72865	0.527955	0.577976	0.98091	3.34849	0.583034
Gh_A11G1668	-0.216587	0.791249	-1.29474	0.00754115	-1.07691	0.022251	-1.492	0.00106675	-1.93126	0.000173079	0.0184066	0.99995	0.695774	0.688786
Gh_D13G2439	0.780921	0.939692	-0.657411	0.927358	1.00674	0.924733	1.13693	0.884719	1.98201	0.819792	-0.974854	0.98091	-0.11852	0.994364
BGI_novel_G001298	-0.191459	0.944067	0.390718	0.888914	0.674497	0.783766	0.89912	0.264037	1.22854	0.15602	-0.670852	0.940449	-0.684123	0.777509
Gh_A06G0518	-0.188527	0.641946	0.182662	0.560057	-0.269221	0.49111	0.0539795	0.8869	-0.374468	0.207507	-0.021302	0.99995	-0.0270844	0.991461
Gh_D03G1304	0.227817	0.582578	-0.333483	0.300598	-0.0827362	0.885665	-0.36591	0.232108	-0.164744	0.690502	0.299278	0.811528	0.366465	0.462483
Gh_A03G0091	0.99932	9.19572e-06	-2.60332	1.54771e-26	-1.2593	6.13625e-08	-1.99801	5.70335e-13	0.584083	0.0079799	0.429932	0.77969	-0.78722	0.00226305
Gh_A05G1737	-0.337366	0.0803701	0.140924	0.523011	-0.0632189	0.877045	0.179281	0.360811	-0.286157	0.144888	-0.33731	0.214737	-0.0575429	0.963951
Gh_A06G0050	-0.0725803	0.939692	-4.88974	1.76537e-10	-1.46829	0.00498571	-3.17084	1.30359e-10	-1.53969	9.02052e-05	-1.75491	0.538473	0.0559631	0.988065
Gh_D10G0367	-0.738747	0.143949	1.85664	1.94366e-11	2.29924	3.83988e-14	1.23495	1.46275e-06	1.42322	5.34966e-08	-0.0764782	0.98091	0.194185	0.787437
Gh_D11G0855	0.0640912	0.931333	0.382785	0.144711	0.586647	0.0252606	0.63585	0.00679313	0.826115	0.0019598	-0.150494	0.974162	-0.119552	0.963951
Gh_A11G2977	2.15286	0.347346	-3.50011	0.101441	-2.18954	0.374412	-1.29337	0.80802	-0.445987	0.92024	-0.0130709	0.99995	0.467301	0.9706
Gh_A04G0702	0.631448	0.515233	-0.678932	0.384719	0.116623	0.935145	0.763536	0.220825	0.629637	0.369051	-0.769291	0.620224	0.177309	0.963951
Gh_D06G0431	-1.06457	0.45881	0.5221	0.756207	1.43543	0.237359	0.202555	0.865029	-0.310736	0.80683	-0.711368	0.809646	0.743169	0.684086
Gh_A11G2501	0.056365	0.87995	0.041575	0.866738	-0.214907	0.382962	0.108877	0.422767	-0.0383714	0.904821	0.026331	0.98091	-0.064232	0.963951
Gh_D07G1652	-0.0312217	0.953064	0.302185	0.23403	-0.150574	0.718353	0.346994	0.141885	-0.189953	0.612189	-0.0369864	0.985065	0.0644846	0.963951
Gh_D11G1792	0.454696	0.10509	-0.967125	7.60717e-05	-1.08959	4.82167e-05	-0.14707	0.595657	-1.06637	2.20707e-05	-0.324817	0.519362	0.487944	0.365906
Gh_D11G2291	0.0309546	0.942202	0.296131	0.157256	0.50388	0.0760384	0.173648	0.386227	0.374837	0.0771855	0.192639	0.748607	0.218957	0.782012
Gh_A05G1801	-1.68804	8.96874e-14	1.11221	4.13161e-05	0.311004	0.571803	-0.706899	0.000228775	-0.94598	1.36471e-05	0.169641	0.956827	-0.375487	0.60695
Gh_A11G1448	-0.249777	0.0700258	0.172409	0.176753	-0.206191	0.395346	0.00685533	0.975255	-0.35213	0.0103164	-0.0455312	0.98091	-0.0482601	0.963951
Gh_D08G2029	1.12993	0.00767118	-1.50682	0.000496768	0.29192	0.759226	-0.0254246	0.962099	0.461838	0.170401	-0.307362	0.895953	1.01955	0.0478267
Gh_D08G1757	-0.836966	0.485118	1.11284	0.169345	0.343566	0.838227	-0.00156401	0.998456	-1.14407	0.186688	0.318673	0.98091	0.707495	0.7658
Gh_A02G1316	-2.05771	0.867128	2.7631	0.63841	3.01461	0.656222	-1.69482	0.830386	1.12155	0.80891	2.44155	0.970242	-0.102458	0.994364
Gh_A02G1195	NA	NA	1.26614	0.866738	1.13052	0.913926	NA	NA	NA	NA	0.9487	0.98091	0.875934	0.963951
Gh_D09G1478	-1.74748	0.451099	-1.01372	0.819092	-1.2196	0.856203	-1.40284	0.396468	-0.969036	0.611282	-1.33196	0.98091	-1.91517	0.796334
Gh_D03G1486	-3.03475	3.43789e-30	3.18853	2.19886e-24	1.65988	5.86019e-06	-0.2977	0.307864	-0.303288	0.410764	0.489434	0.266138	-1.01551	0.0159497
Gh_A12G1747	-0.915892	2.88051e-06	-1.35746	1.12615e-08	-0.71881	0.00808389	-2.30465	8.55869e-39	-0.686735	8.12532e-07	0.066248	0.98091	-0.892304	1.15641e-05
Gh_A06G1084	0.0947004	0.874143	-1.33383	1.23362e-06	-1.16978	5.93407e-05	-1.35093	7.01479e-07	-1.00955	0.000485264	0.1505	0.98091	-0.00918988	0.994364
Gh_D03G1414	-0.837532	0.0499461	-0.450523	0.438568	0.0501527	0.952834	-0.883885	0.0199483	-1.14386	0.00445847	-0.366188	0.941814	0.413211	0.765492
Gh_A07G1040	0.256411	0.895889	-2.12718	0.0360657	-1.48575	0.103504	-2.14542	0.0354483	-1.27878	0.194181	0.314242	0.98091	0.106005	0.987683
Gh_A09G1361	0.678512	0.0095762	-0.713554	0.00332736	1.12217	0.00070876	0.0291341	0.946851	1.27203	2.10841e-11	-0.0253976	0.998385	0.587073	0.166904
Gh_A03G1456	0.13667	0.665211	-0.273663	0.245928	-0.146737	0.607258	-0.0216302	0.928682	-0.2497	0.262566	-0.0773582	0.98091	0.29605	0.402953
Gh_A05G0462	-1.99225	1.91515e-12	2.66981	1.13011e-24	1.14449	0.0135729	0.495723	0.00304586	-1.43319	1.47904e-12	0.218057	0.599964	0.640299	0.227446
Gh_A10G0583	-2.33314	3.61099e-21	3.55197	1.00383e-49	2.79785	9.76488e-12	0.979512	1.07024e-20	1.53757	8.19438e-19	0.281619	0.0618697	-1.01961	0.0183747
Gh_D04G1555	0.0150539	0.966238	-0.239502	0.110959	-0.179687	0.383335	-0.264589	0.0619661	-0.0566399	0.84532	0.0780247	0.98091	-0.0514513	0.963951
Gh_A07G2271	-0.421311	0.00108397	0.22295	0.101445	-0.0681522	0.822858	-0.294956	0.00905289	-0.521938	0.000189755	0.135112	0.776853	0.0893122	0.929613
Gh_A10G0406	0.947637	0.368116	-1.28834	0.154803	1.00868	0.312509	0.458676	0.606831	0.277078	0.836553	-0.754964	0.807429	1.73949	0.0422474
Gh_D05G3619	-0.0316127	0.939692	0.650954	0.000161952	0.227232	0.528208	0.752749	4.10584e-07	0.421561	0.0387409	-0.095228	0.98091	-0.17032	0.870699
Gh_D07G1485	-0.180852	0.982099	1.19166	0.866738	-0.793032	0.92814	2.07161	0.558814	2.02494	0.606633	-1.01813	0.98091	-2.94104	0.744758
Gh_A08G1135	1.67401	0.896804	2.72617	0.474421	1.47182	0.755115	3.02214	0.478964	3.79708	0.18764	1.43262	0.958746	-0.586844	0.963951
Gh_D05G3686	0.334373	0.168938	-0.444971	0.0368731	-0.409689	0.0760952	0.0649149	0.871094	-0.130186	0.799263	-0.137874	0.98091	0.110858	0.963951
Gh_D07G1204	0.377602	0.271249	-0.101442	0.819066	0.47264	0.173298	0.00508035	0.989005	0.77978	0.00158403	0.310464	0.759536	0.128863	0.960841
Gh_A06G1718	-0.00738542	0.982099	0.159387	0.372612	0.0683053	0.837483	0.117502	0.456664	0.0120087	0.970469	0.0725494	0.98091	0.105414	0.897819
Gh_D10G2623	-0.749259	0.00215428	1.94149	8.33082e-28	1.3131	1.2847e-09	1.37927	1.07819e-20	1.2787	1.13899e-13	-0.145727	0.823617	-0.658279	0.0026163
Gh_A07G1290	0.247843	0.560402	0.560556	0.0119014	0.396587	0.132339	0.788007	0.000538355	0.612323	0.0325516	0.060955	0.98091	0.0895671	0.963951
Gh_D08G1346	-0.0984404	0.686543	-1.16122	6.52654e-18	-1.32923	1.16382e-20	-1.11785	8.64788e-18	-0.905019	4.04142e-10	-0.104067	0.98091	-0.466172	0.0567147
Gh_D10G1904	0.345118	0.57585	-0.259262	0.644486	-0.742523	0.128163	0.240081	0.678424	-0.0858062	0.912916	-0.116248	0.98091	-0.253566	0.950908
Gh_A05G0045	1.67847	0.896804	0.892266	0.842565	-1.69057	0.871484	1.13693	0.884719	NA	NA	1.46793	0.98091	NA	NA
Gh_A06G0237	-0.188441	0.648346	0.0358739	0.927358	-0.205001	0.676903	0.0378949	0.909597	-0.262798	0.389063	-0.151009	0.972849	-0.0754225	0.963951
Gh_A05G0909	-3.96206	3.32599e-05	2.67193	0.0150141	3.474	0.000416351	2.22391	1.56336e-10	1.29673	0.0111001	-3.46975	7.28965e-19	-1.72706	0.0033781
Gh_D04G1709	-0.180852	0.982099	2.51562	0.424961	1.66956	0.809115	1.66395	0.728131	1.62304	0.768574	0.713529	0.98091	-0.0846669	0.994364
Gh_Sca036119G01	NA	NA	NA	NA	2.55073	0.773136	NA	NA	1.97151	0.820152	NA	NA	0.467048	0.977639
Gh_D13G0713	0.780921	0.939692	0.30437	0.959616	0.168749	0.981265	1.13693	0.884719	NA	NA	-0.0130711	0.99995	0.875934	0.963951
Gh_A07G0835	-0.188224	0.97431	-0.671054	0.880312	-0.807878	0.913926	0.751917	0.818248	-2.71976	0.530479	-1.57774	0.968495	1.76827	0.963951
Gh_D01G1488	0.170427	0.72497	-0.636992	0.0184339	-0.813397	0.00310119	0.0733169	0.873326	-0.538904	0.0569556	-0.501503	0.239046	-0.0474326	0.968308
Gh_D05G3939	0.780921	0.939692	-0.657411	0.927358	1.00674	0.924733	1.13693	0.884719	NA	NA	-0.974854	0.98091	1.72625	0.963951
Gh_D08G0261	0.163988	0.800546	-0.662261	0.0352676	0.244407	0.628857	-0.394522	0.127035	0.0183877	0.96992	-0.0635184	0.98091	0.447712	0.253747
Gh_A11G2537	0.157304	0.712998	-0.0188282	0.958489	-0.579081	0.0432425	0.0795246	0.830386	-0.20111	0.542344	0.0972936	0.98091	-0.164501	0.914311
Gh_D10G0126	0.127989	0.777841	-0.24462	0.557098	0.282289	0.263531	-1.11719	5.63865e-06	0.574545	0.00669845	1.03758	0.00448112	-0.107667	0.940304
Gh_D10G0371	0.322173	0.58836	0.683314	0.0344007	0.525627	0.155612	0.951871	0.00200991	0.7692	0.032533	0.09251	0.98091	0.135032	0.963951
Gh_D01G2034	-0.0135841	0.982099	-1.62185	1.00884e-10	-1.82342	3.96243e-09	-1.37324	3.71101e-06	-1.35139	7.29585e-07	-0.225309	0.98091	-0.429701	0.645112
Gh_A01G1330	-0.116348	0.617749	-0.0297415	0.893902	-0.14112	0.53148	-0.0254902	0.909597	0.0388105	0.904821	-0.0831748	0.97849	-0.239718	0.401669
Gh_D01G0929	-1.32653	3.66012e-09	2.27653	2.41941e-38	1.8721	5.64965e-19	1.36898	3.65068e-23	1.75806	2.78006e-20	-0.377321	0.0195043	-1.1564	4.35373e-07
Gh_A02G0885	-0.438743	0.422729	0.000699323	0.998851	-0.410256	0.481996	-0.285061	0.520726	-1.1342	0.00404963	-0.11239	0.98091	0.341713	0.83811
Gh_A08G0804	0.153034	0.907923	0.311208	0.631564	0.747357	0.100179	0.385208	0.480795	0.55626	0.279531	0.120165	0.98091	0.40087	0.678996
BGI_novel_G001963	-0.847084	5.75515e-05	0.815185	1.30068e-05	0.876964	0.000277416	-0.339468	0.0574916	0.17005	0.479313	0.348828	0.15585	-0.0824321	0.963951
Gh_A06G1292	0.0721871	0.862547	0.581674	5.76416e-05	-0.350116	0.147366	0.716955	6.49694e-07	-0.144346	0.623277	-0.0246461	0.985965	-0.0774948	0.963951
Gh_D09G0248	-1.75007	0.730099	1.88134	0.511319	2.19606	0.439088	-2.2883	0.520941	1.25574	0.565844	2.4576	0.829442	-0.767092	0.922091
Gh_A09G0385	0.29213	0.931333	0.983785	0.420218	2.29582	0.004128	0.998454	0.403892	1.94889	0.0206259	0.314902	0.98091	0.695605	0.527027
Gh_A13G1061	2.40623	0.252155	-0.858756	0.624963	-0.540272	0.818135	1.4127	0.633663	1.36325	0.633063	0.178021	0.996123	0.561251	0.963951
Gh_A10G0288	1.1969	0.607252	-0.874149	0.638238	-1.41315	0.562605	-2.52497	0.361224	-1.68281	0.599362	2.87962	0.635712	1.52355	0.921882
BGI_novel_G000786	0.115202	0.910896	-0.628809	0.183344	0.383581	0.399032	-0.460772	0.24085	-0.0429406	0.937096	-0.0131666	0.99995	0.59879	0.169257
Gh_A08G2107	-1.69635	1.27667e-14	0.968281	0.00022769	0.614338	0.0649435	-1.45144	5.22298e-10	-0.780692	0.00058733	0.760914	0.0355533	-0.24525	0.787337
Gh_A04G0235	-0.000757173	0.997191	-1.43952	7.81515e-66	-0.189437	0.497325	-1.19293	1.20439e-25	-0.473365	0.00167396	-0.210574	0.236173	0.341015	0.322974
Gh_D11G2016	-2.30696	0.198789	1.7766	0.374213	1.55064	0.544143	0.179249	0.908969	-0.416556	0.81939	-0.668031	0.971899	-0.288527	0.963951
Gh_A04G0177	0.0832425	0.789419	-0.0842372	0.677514	0.513563	0.0058727	-0.0110911	0.95724	0.465157	0.0118937	0.050121	0.98091	0.189252	0.786154
Gh_D05G2675	1.46792	0.0589606	-0.301451	0.735686	-0.263196	0.832511	2.44671	1.06807e-07	1.10516	0.128896	-1.23201	0.0132576	0.158653	0.963951
Gh_D09G0217	-1.12794	2.02794e-06	2.61833	4.25939e-45	2.55143	4.90695e-18	0.893775	3.45258e-06	3.50624	1.30229e-124	0.634396	0.000544251	-2.02913	1.15018e-16
Gh_D09G2096	0.192169	0.622636	-0.178667	0.527821	-0.0981122	0.835991	0.102152	0.771696	-0.227129	0.483811	-0.0519277	0.98091	0.377719	0.364395
Gh_A08G0318	0.296216	0.16244	0.676184	5.91955e-05	1.17159	2.46709e-11	0.953677	6.41691e-12	1.00834	2.45304e-08	0.0570733	0.98091	0.516713	0.0696077
Gh_A11G1730	1.04097	4.39106e-05	-0.121252	0.750478	0.329852	0.420423	1.07174	5.11146e-13	0.859232	3.36386e-06	-0.11241	0.908648	0.568556	0.0576868
Gh_A13G1636	0.12792	0.774311	0.590004	0.00109406	0.471136	0.0753779	0.541457	0.00643088	0.533065	0.0361144	0.214918	0.745476	0.122286	0.963773
Gh_D13G1672	0.116172	0.939692	0.502874	0.444588	0.555379	0.423488	0.289173	0.734201	0.278908	0.791685	0.37361	0.952845	0.448699	0.807605
Gh_D07G0698	0.776932	0.107604	-1.0108	0.0187776	-0.699722	0.16953	-0.482665	0.251284	0.742815	0.0456026	0.284319	0.961793	-0.611141	0.322502
Gh_D03G0045	0.158158	0.870217	0.452408	0.261712	0.376965	0.454874	0.742344	0.0318257	0.787682	0.044533	-0.0913728	0.98091	-0.194462	0.938758
Gh_D06G1585	0.112068	0.584713	-0.369767	0.00184363	-0.135679	0.471285	-0.43576	0.00034136	-0.127908	0.549944	0.216615	0.418779	0.160738	0.731977
Gh_D08G0743	-0.175741	0.981463	-1.16454	0.8476	0.608435	0.913926	0.917923	0.78486	0.878553	0.861964	-2.22717	0.89504	-0.387032	0.967022
BGI_novel_G000778	-0.384566	0.657949	0.229974	0.772504	0.0310925	0.979172	0.0968017	0.898271	-0.291545	0.719265	-0.209085	0.98091	-0.0052112	0.996861
Gh_A04G1165	0.233639	0.939692	-0.699555	0.699958	-0.123731	0.955209	0.178925	0.921232	-0.00279285	0.998528	-0.603874	0.98091	0.168681	0.973221
Gh_D13G2155	4.54572	0.0904636	-5.41697	0.0194778	-5.56116	0.031214	1.15185	0.0578102	-0.280238	0.845388	-1.96289	0.0127691	-0.664954	0.860624
Gh_A10G1320	-1.50576	0.744702	0.908335	0.848401	-0.713969	0.92814	-1.15073	0.740481	-3.04408	0.411188	0.589889	0.98091	0.875934	0.963951
Gh_D04G0850	-0.219088	0.798489	-0.428329	0.377539	0.00389477	0.994935	-0.682584	0.0278624	-0.155855	0.732528	0.0719421	0.98091	-0.00295531	0.996861
Gh_D05G2740	-1.19078	6.77492e-51	1.55127	6.13139e-48	0.589671	0.00586966	0.285835	0.000957274	0.0943673	0.644668	0.112964	0.798404	-0.64027	0.00995542
Gh_D13G1628	-0.36596	0.0677515	-0.591466	0.00523442	-0.0943872	0.832564	-1.20417	2.95196e-11	-0.330305	0.135071	0.285805	0.725853	-0.0726017	0.963951
Gh_D04G1055	-0.169928	0.982099	2.89422	0.181295	2.96941	0.214912	1.18468	0.746117	3.52467	0.0369026	1.57529	0.813162	-0.67314	0.894145
Gh_D10G0159	-0.769767	0.931333	-1.56484	0.8476	-1.70223	0.871484	0.15918	0.972479	-1.36204	0.818776	-2.44815	0.970242	-1.04762	0.963951
Gh_A12G2410	-1.04639	1.08716e-07	1.22097	7.36698e-11	1.03289	2.98223e-06	0.324699	0.121475	0.582658	0.00220175	-0.112111	0.98091	-0.539802	0.0486587
Gh_D11G2525	0.16564	0.555123	-1.04749	1.18688e-10	-0.185964	0.580147	-1.07365	7.81594e-08	-0.178117	0.557468	0.23045	0.825451	0.214507	0.803121
Gh_A01G0420	1.18707	1.62426e-09	0.996802	1.18755e-12	1.9118	1.27129e-43	2.31878	2.58545e-51	2.46819	6.67128e-48	-0.0946301	0.964468	0.688533	8.97392e-05
Gh_A08G1504	-0.185325	0.770574	-2.43065	2.91274e-10	-1.81464	6.77006e-06	-2.22436	2.79676e-12	-1.1282	0.000269615	-0.354426	0.980805	-0.81272	0.273101
Gh_D07G2500	4.14129	0.148306	-1.1657	0.625401	-1.70091	0.501915	2.02227	0.773045	1.97151	0.820152	0.986179	0.98091	0.527327	0.965886
Gh_D12G2728	0.814954	0.064481	-1.06696	0.00455722	-1.07642	0.00501265	-0.215092	0.742792	0.00954164	0.985761	-0.00123393	0.99995	-0.215392	0.940002
BGI_novel_G000144	0.51509	0.0576402	-0.731213	0.00496483	-0.16586	0.760402	-0.35771	0.270873	-0.0944013	0.875089	0.180373	0.98091	0.500989	0.391936
Gh_D04G0934	0.242566	0.404214	0.0833377	0.789971	-0.324892	0.196854	0.42791	0.0355811	-0.045989	0.912916	-0.0637989	0.98091	0.0202505	0.992685
Gh_D11G2156	0.123059	0.901128	-0.697038	0.0770868	-0.520288	0.404028	0.0704325	0.865029	-0.20358	0.54966	-0.60015	0.0694858	-0.13447	0.963951
Gh_A09G1232	-0.299586	0.0547433	0.0132158	0.953788	-0.522656	0.0276197	-0.177336	0.105645	-0.7551	1.40226e-09	-0.0715256	0.98091	-0.0116391	0.994364
Gh_D03G1311	0.780921	0.939692	-0.657411	0.927358	2.61249	0.55511	1.13693	0.884719	2.98663	0.458005	-0.974854	0.98091	0.474003	0.963951
BGI_novel_G001691	1.20687	0.813346	0.656424	0.77024	2.85658	0.0222369	1.09159	0.728131	1.38426	0.88179	0.80654	0.98091	2.73977	0.642665
Gh_A02G0851	0.780921	0.939692	-0.657411	0.927358	1.04034	0.913926	1.13693	0.884719	NA	NA	-0.974854	0.98091	1.74738	0.963951
Gh_A10G1936	-0.0544176	0.939167	-0.700759	0.0174461	-0.464465	0.167907	-0.869638	0.0001294	-0.401062	0.134703	0.154232	0.98091	-0.060383	0.963951
Gh_A03G1315	-1.60498	4.61724e-21	0.249532	0.346341	0.373551	0.151207	-2.42559	2.32218e-47	-1.4283	2.71371e-17	1.10799	1.42169e-06	0.25256	0.610763
Gh_D06G2150	0.76997	0.0442724	-1.13441	0.000339174	-0.586602	0.0709715	-0.274344	0.625768	0.123027	0.886548	-0.0536123	0.99201	0.116656	0.963951
Gh_D12G0043	0.812599	0.0828874	-3.60089	8.30855e-12	-3.84331	8.82471e-12	-3.47531	1.06718e-06	-5.10514	1.19577e-06	0.724817	0.98091	2.1274	0.54077
Gh_A04G0367	-3.63057	4.27681e-06	-1.28468	0.612	-2.89723	0.308814	-4.44843	3.81324e-06	-3.17091	5.83102e-05	-0.431592	0.98305	-3.2962	0.420945
Gh_A10G1616	-0.0103776	0.982099	0.209223	0.321688	-0.530313	0.0154704	-0.629974	0.0028799	-0.645852	0.00606018	0.867831	6.48743e-05	0.161662	0.892371
BGI_novel_G000838	0.102472	0.977249	-0.512038	0.785772	-1.32668	0.449436	-1.17447	0.782537	0.332511	0.912916	0.797479	0.98091	-1.49472	0.443587
Gh_A05G3080	-0.0180935	0.973212	-0.832679	0.000119735	-0.894354	6.8677e-05	-1.02974	3.43157e-05	-1.39382	2.84093e-08	0.217684	0.956827	0.537682	0.297462
Gh_A06G0645	0.129895	0.894992	-1.43078	0.000146832	0.305823	0.690944	-0.930938	0.0106068	-0.313012	0.514923	-0.331775	0.953267	0.808037	0.215586
Gh_A07G1886	0.248249	0.209982	0.040587	0.881728	-0.172501	0.664422	0.288099	5.27476e-05	-0.286914	0.00924405	0.0373313	0.98091	0.41812	0.126433
Gh_A12G2015	-0.349931	0.448557	0.0946339	0.866738	-0.107341	0.895728	-0.015938	0.975255	-0.394	0.413968	-0.202488	0.98091	-0.0058532	0.995343
Gh_D05G0723	-0.28249	0.0890642	1.23162	3.31971e-25	0.230551	0.376693	0.939832	5.31687e-20	0.0959171	0.685202	0.0481363	0.98091	-0.0918331	0.952436
Gh_D04G1228	-0.164429	0.7648	-1.57929	1.01944e-10	-0.781311	0.0338765	-1.79636	3.28031e-26	-1.02934	3.39665e-08	0.0910994	0.98091	0.141465	0.946425
Gh_D11G0574	2.40533	0.362078	0.0476733	0.976175	0.169522	0.938457	2.62525	0.219725	2.13103	0.413462	-0.134304	0.997859	0.498728	0.963951
BGI_novel_G002047	-0.188278	0.665003	-1.00347	0.00032167	-0.927197	0.0357218	-1.09008	3.32609e-05	-2.42568	0.0246649	-0.0638176	0.983939	1.36554	0.286101
Gh_A12G2387	-1.49189	0.787303	1.89475	0.492216	0.146566	0.981265	0.86632	0.749697	0.139449	0.972621	-0.434934	0.98091	-1.42452	0.896568
Gh_A11G0403	NA	NA	NA	NA	NA	NA	NA	NA	NA	NA	NA	NA	NA	NA
Gh_A01G1284	0.702955	0.939692	-0.584871	0.927358	0.185192	0.981265	-0.786628	0.909597	1.01637	0.895493	0.9487	0.98091	-0.0783487	0.994364
Gh_A08G1745	0.345749	0.670626	-2.69331	1.05108e-05	-3.24963	3.94436e-06	-2.21565	0.000688161	-2.34709	0.000935698	-0.092938	0.99995	-0.497307	0.963951
Gh_D07G0545	0.519383	0.0127634	-0.636311	0.00293149	-0.320873	0.45022	-0.24344	0.299358	-0.238159	0.346148	0.166967	0.937802	0.494177	0.314314
Gh_A12G2121	-3.49432	1.15282e-48	2.33627	2.91355e-19	0.60469	0.190508	-1.91709	2.0218e-42	-2.49561	5.74302e-78	0.800867	9.68555e-07	-0.339812	0.495878
Gh_D11G0080	1.02605	0.483523	1.64647	0.00600399	1.58609	0.0771366	2.79534	2.54116e-05	3.10114	1.05991e-06	-0.085069	0.984207	-0.43546	0.85778
Gh_A04G1204	-0.425727	0.0057656	0.662026	2.0321e-06	0.17222	0.540344	0.49043	4.02378e-05	0.185124	0.423832	-0.216527	0.398043	-0.38181	0.256483
Gh_A12G2606	-0.356313	0.0633726	0.459386	0.00738991	-0.475625	0.112395	0.520312	0.000822907	0.0371952	0.912916	-0.378424	0.102494	-0.813704	0.0122948
Gh_D05G3680	0.111102	0.613996	0.272081	0.0813258	-0.115945	0.595591	0.113446	0.316395	-0.013384	0.950107	0.310253	0.0350133	0.0652845	0.941853
Gh_D10G2380	0.301084	0.939692	-1.50062	0.609821	-0.0454483	0.984622	-0.165395	0.963227	-0.200212	0.958949	-0.99076	0.98091	0.514407	0.963951
Gh_A01G0210	0.294603	0.728288	-0.205414	0.763263	-0.387808	0.575426	0.145966	0.839221	-0.0289879	0.976233	-0.0152749	0.99995	-0.00653362	0.995332
Gh_A02G0159	2.11436	0.552126	0.979768	0.549539	0.427212	0.888976	2.62304	0.220394	4.7894	0.000777203	0.526442	0.98091	-2.1745	0.0757147
Gh_D06G1327	0.427943	0.0959103	-0.00801178	0.977478	0.176995	0.622504	0.345395	0.183432	0.516141	0.0313371	0.113181	0.98091	0.146043	0.90545
Gh_A01G1415	0.335421	0.49642	-0.439717	0.166316	-0.121692	0.840596	-0.61127	0.104533	0.157248	0.796395	0.546627	0.436231	0.114334	0.963951
Gh_A08G2413	-0.0642595	0.867157	-1.16269	1.39968e-11	-1.04136	1.14868e-09	-1.36119	7.43107e-21	-1.04664	6.71436e-10	0.172103	0.918515	-0.00282851	0.996028
Gh_A13G1733	-0.314729	0.690214	-0.882365	0.146551	-1.07631	0.0613929	-1.42283	0.0043907	-1.39	0.00653701	0.265774	0.98091	0.0554531	0.992535
Gh_D06G0090	0.612766	0.536673	3.71429	8.46544e-08	2.28371	5.08919e-05	5.9714	1.84232e-301	5.2755	3.03978e-157	-1.60457	2.74135e-47	-2.32884	1.61464e-23
Gh_A08G0037	-0.366778	0.10778	-0.0843482	0.783909	-0.438761	0.115362	-0.776113	2.90402e-05	-0.227677	0.339606	0.36251	0.333258	-0.521014	0.105975
Gh_D05G2775	-0.778083	0.389998	1.14864	0.0610004	1.36358	0.0316687	0.974698	0.0508596	1.22201	0.00796459	-0.566335	0.689024	-0.580677	0.509455
Gh_A13G0013	0.011096	0.97639	0.596801	1.85325e-06	1.35802	3.11334e-07	0.258257	0.05387	0.604731	6.46422e-05	0.387744	0.00518746	0.822729	0.00999283
Gh_A07G1909	0.018064	0.982099	0.846022	0.00378	0.304679	0.515575	1.12655	2.96029e-05	0.184906	0.764369	-0.220857	0.896598	0.195219	0.921497
Gh_Sca068087G01	-1.253	0.0728976	2.09167	9.13217e-06	2.43003	4.0721e-08	0.429457	0.452352	1.50405	0.000116023	0.448426	0.743158	-0.270064	0.824182
Gh_A08G1695	-0.188129	0.342157	-0.116415	0.600181	0.0720535	0.82156	-0.121323	0.512672	0.0403063	0.904821	-0.144031	0.89202	-0.0995214	0.920794
Gh_D13G0869	-0.359975	0.359543	0.563937	0.0205897	0.300532	0.508917	0.626568	0.011008	0.64504	0.0134034	-0.382449	0.359086	-0.649152	0.095344
Gh_A13G1420	-0.82302	1.24174e-06	1.54686	1.30774e-26	1.05996	0.000103398	1.0571	2.73679e-19	0.897206	1.84125e-08	-0.294639	0.0727889	-0.604677	0.0720742
Gh_D07G1986	0.297934	0.56992	-0.904183	0.0084837	-0.762021	0.034012	-0.505639	0.194408	-0.761504	0.0652255	-0.0616343	0.9874	0.353561	0.795906
Gh_D09G1561	0.780921	0.939692	-0.657411	0.927358	2.37842	0.636829	NA	NA	NA	NA	NA	NA	3.08145	0.777526
Gh_D11G0760	0.830479	0.0705893	-0.661022	0.166144	-0.199184	0.799325	0.516413	0.27005	0.130821	0.895361	-0.309291	0.961105	0.557204	0.521263
Gh_A07G2026	-0.677793	0.688413	2.47436	0.000110339	2.52491	4.70785e-05	3.397	9.78427e-16	2.69221	4.21997e-08	-1.55394	5.51808e-05	-0.784068	0.207823
Gh_A07G0889	0.209142	0.274738	-0.301763	0.157464	-0.53521	0.0039641	-0.0692315	0.769079	-0.621794	0.000170735	0.0138478	0.99995	0.351912	0.275904
Gh_D03G0579	-0.312876	0.0810906	0.109144	0.661986	0.33171	0.224266	-0.360644	0.022873	-0.138044	0.600008	0.195669	0.758394	0.214254	0.762746
Gh_A13G1968	-1.14263	0.931333	2.16684	0.765834	2.59435	0.757524	1.07029	0.866802	1.03348	0.894096	-0.00986387	0.99995	0.478943	0.965136
BGI_novel_G002259	0.28603	0.633425	0.431541	0.192901	-0.390143	0.39685	-0.359314	0.382056	0.451904	0.273586	1.11779	0.000337451	-0.500088	0.47313
Gh_Sca154052G01	1.78281	0.238012	-0.0151937	0.988458	-0.523093	0.770544	1.3897	0.276277	1.38618	0.28322	0.423422	0.98091	-0.0709967	0.993163
Gh_D12G2508	0.626714	0.216708	2.48758	5.94838e-17	2.17462	6.13645e-15	3.25085	2.904e-61	3.35551	1.96837e-66	-0.09612	0.98091	-0.496599	0.0108463
Gh_A05G3794	0.402606	0.174168	1.9134	1.31433e-26	2.75601	2.09759e-47	2.27463	3.27272e-54	2.2833	1.05588e-42	0.0814827	0.98091	0.932696	1.64955e-06
Gh_Sca031504G01	-2.66195	0.471594	0.30437	0.959616	0.168749	0.981265	-0.401275	0.902257	-3.31259	0.310122	-1.91936	0.970242	0.875934	0.963951
Gh_A11G3290	-0.473399	0.0205957	0.856638	8.0447e-09	0.665209	0.000265476	0.327726	0.0131974	0.155845	0.469005	0.0967792	0.882141	0.0932505	0.915881
Gh_A09G2257	0.149463	0.587512	-0.375221	0.0580668	0.0264249	0.965956	-0.139773	0.52721	-0.21957	0.411584	-0.0470309	0.98091	0.453113	0.397369
Gh_D12G0945	0.0949928	0.707584	0.00944114	0.959616	0.32138	0.133834	-0.0161353	0.949567	0.163045	0.644463	0.15818	0.766243	0.310758	0.635882
Gh_D10G1942	NA	NA	NA	NA	NA	NA	1.13693	0.884719	NA	NA	-0.974854	0.98091	NA	NA
Gh_D12G0292	-0.192092	0.817671	-0.578626	0.226991	-0.572245	0.276329	-0.387566	0.406025	-0.761453	0.0821554	-0.343239	0.943201	0.0536835	0.984002
Gh_A08G0215	-0.205615	0.555368	-0.555894	0.0206852	-0.453017	0.271149	-0.518334	0.012199	-0.91575	7.81138e-05	-0.205633	0.908828	0.315296	0.753446
Gh_A11G3214	0.0292956	0.937601	0.176886	0.20042	-0.0547037	0.837673	0.197549	0.117851	-0.0383435	0.904821	0.0477877	0.98091	0.0692946	0.963951
BGI_novel_G003156	-0.24844	0.293518	0.0888287	0.848015	0.120506	0.692944	0.0637089	0.820415	-0.0639503	0.904815	-0.184431	0.912074	-0.00754089	0.994364
Gh_A11G0951	0.12489	0.675716	-0.441372	0.0078912	-0.037737	0.918339	-0.353019	0.0506855	-0.218392	0.33109	0.0743951	0.98091	0.362271	0.198958
Gh_A12G0861	-1.17859	0.588744	2.07356	0.100016	2.82732	0.0061723	0.535718	0.729155	1.78039	0.0390354	0.39753	0.98091	-0.0786532	0.981734
Gh_A13G0787	1.42926	0.780083	0.0360692	0.986641	0.600107	0.864001	2.36029	0.316536	2.73041	0.208939	-0.866864	0.98091	-0.65669	0.948432
Gh_D05G2350	0.10761	0.849003	0.228063	0.363559	0.191677	0.576422	0.51613	0.0156481	0.215513	0.50168	-0.141849	0.969373	0.14067	0.917428
Gh_D07G0323	4.18034	0.0293196	-3.64919	0.0227661	-2.4807	0.192279	1.17398	0.689191	0.547799	0.904821	-0.599284	0.98091	1.2139	0.858239
Gh_D09G1237	0.169017	0.926433	-0.196077	0.8476	0.0478379	0.971433	-0.320022	0.738903	-0.32775	0.743487	0.333692	0.98091	0.602824	0.713831
Gh_A04G0966	2.14304	6.59936e-06	3.4394	1.08911e-80	3.39115	2.84588e-48	5.47771	1.87158e-80	5.87169	3.3334e-90	0.141508	0.805764	-0.282683	0.441387
Gh_D01G0523	-1.09412	0.926433	0.30437	0.959616	-0.793032	0.92814	-0.731676	0.907167	-1.74369	0.842443	-0.013071	0.99995	NA	NA
Gh_A06G1608	0.816371	1.88562e-05	-1.19602	1.04552e-10	-0.313592	0.258203	-0.166368	0.477913	-0.286302	0.242336	-0.175989	0.898215	0.845467	0.000430794
Gh_D05G0213	-1.50806	2.72689e-37	1.47271	2.67371e-27	0.493856	0.0171826	0.134626	0.24109	-0.190838	0.186574	-0.130603	0.745224	-0.767453	4.19466e-05
Gh_A05G0895	0.4712	0.132007	0.195582	0.555797	-0.12129	0.835311	0.799192	2.67242e-05	0.202812	0.563335	-0.09441	0.98091	0.20326	0.825524
Gh_D09G0001	-1.15148	0.160083	-0.261912	0.854072	0.0102214	0.993851	-1.80505	0.0292403	-1.53722	0.0698182	0.427876	0.98091	0.453591	0.963951
Gh_A12G1680	2.68359	0.658854	-1.59496	0.700556	-2.69633	0.611446	NA	NA	NA	NA	0.9487	0.98091	NA	NA
Gh_A02G0596	-2.1845	0.473656	1.62796	0.600496	1.12424	0.8753	-0.0157708	0.993357	-0.869547	0.76512	-0.500607	0.98091	-0.122568	0.994364
Gh_A09G2415	1.68882	0.896804	2.46744	0.299682	2.86818	0.174438	2.0546	0.785149	5.8531	0.000932059	2.1446	0.809295	-1.24604	0.607961
Gh_D05G2622	0.0210215	0.966696	-0.0137644	0.961432	-0.106457	0.77169	0.0580476	0.872482	-0.0620123	0.886314	-0.0124844	0.99995	0.0331428	0.967341
Gh_D06G1292	-0.238376	0.388057	-0.271198	0.259361	-0.536352	0.0447914	-0.555846	0.00242428	-0.421134	0.0657736	0.0840654	0.98091	-0.297622	0.625218
Gh_A08G2179	-0.147322	0.939692	-0.482627	0.567327	0.110117	0.92814	-0.850868	0.336714	-0.733592	0.487015	0.265012	0.98091	0.757249	0.692629
Gh_A12G1204	0.286003	0.931333	0.5152	0.74679	0.747665	0.606997	1.05925	0.352743	0.328918	0.896293	-0.212904	0.98091	0.763673	0.832014
Gh_A12G1215	0.412334	0.312056	0.937435	8.27406e-05	0.821086	0.00167133	1.46525	1.28044e-10	1.10179	3.96504e-05	-0.0759595	0.98091	0.18882	0.848201
Gh_A07G0597	-0.342778	0.0186591	-0.291901	0.122075	-0.31454	0.102543	-0.637451	1.87933e-06	-0.502421	0.00154093	0.0405772	0.98091	-0.0991305	0.94073
Gh_D01G1261	1.67847	0.896804	-0.587831	0.927358	0.146566	0.981265	1.13693	0.884719	1.97699	0.80683	-0.0130711	0.99995	-0.0955178	0.994364
Gh_A11G2282	-2.18369	0.0537576	1.88573	0.0868312	2.27195	0.100319	0.828023	0.233686	1.24605	0.0571132	-1.08211	0.371666	-1.10686	0.478211
Gh_D07G0365	0.212903	0.878906	-1.13189	0.0626676	0.36007	0.739837	-0.808827	0.122612	0.306072	0.62021	-0.0697204	0.99424	0.325284	0.879456
Gh_A02G0005	0.235819	0.164983	-0.393974	0.00465578	-0.285309	0.205801	-0.350334	0.0155935	-0.178664	0.361858	0.230795	0.472062	0.18655	0.742271
Gh_A03G1298	-0.656815	0.403151	-0.088107	0.929041	-0.70646	0.47484	-1.65692	0.0144372	-0.628026	0.376428	0.951655	0.708604	-0.676906	0.742432
Gh_A09G0736	0.0954445	0.952083	1.26437	0.05728	0.667203	0.258096	1.92786	2.1989e-26	1.52399	3.72753e-12	-0.521219	6.98608e-05	-0.704839	0.00208307
BGI_novel_G000537	-0.255357	0.192924	0.00481519	0.981462	0.501816	0.00484765	-0.17881	0.346883	0.112996	0.653224	-0.0335338	0.98091	0.190581	0.68336
Gh_D12G1771	0.0153156	0.969685	0.328005	0.0471968	0.579994	0.00779121	0.305018	0.0457332	0.377744	0.0210248	0.0778786	0.98091	0.274946	0.512429
Gh_D12G1838	-1.14263	0.931333	NA	NA	1.13052	0.913926	-0.786628	0.909597	-0.831517	0.912916	NA	NA	0.875934	0.963951
BGI_novel_G001894	0.364536	0.765575	-0.335676	0.688986	-0.187294	0.882327	-0.162544	0.884719	0.0685924	0.950768	0.228739	0.98091	0.16632	0.963951
Gh_A05G0332	0.463379	0.673796	-2.26174	0.000390971	-1.07485	0.0555932	-1.07779	0.144316	0.169375	0.89419	-0.687251	0.913025	-0.723214	0.493888
Gh_A03G1938	0.110903	0.849003	-0.597169	0.0077028	-0.259393	0.467445	-0.657421	7.58195e-05	-0.73284	7.09691e-05	0.209319	0.731339	0.642425	0.00645986
Gh_D01G0808	-0.978914	3.23662e-05	-3.25683	7.26739e-18	-2.87614	2.65356e-15	-5.65954	1.40963e-43	-3.90903	2.0488e-45	1.45947	0.309574	0.110344	0.963951
Gh_D01G1934	0.0897091	0.863964	1.87637	1.42819e-43	1.76633	7.64155e-13	2.44154	6.91091e-113	2.06018	3.67458e-43	-0.436804	1.32149e-05	-0.148403	0.90214
Gh_D12G1955	-0.807495	0.332768	2.22502	8.90206e-06	1.55882	0.0187574	2.16627	4.07292e-12	3.06134	1.42866e-20	-0.708418	0.105017	-2.25534	6.57487e-08
Gh_D13G2160	1.38409	1.83925e-05	2.98107	2.20222e-38	1.14343	0.00499935	4.17558	5.45542e-113	3.1035	3.80504e-44	0.226208	0.635712	-0.520982	0.3532
Gh_D10G0346	0.780921	0.939692	-0.657411	0.927358	-0.793032	0.92814	1.13693	0.884719	NA	NA	-0.974854	0.98091	NA	NA
Gh_D02G1868	0.780921	0.939692	-0.657411	0.927358	-0.793032	0.92814	2.04455	0.770244	NA	NA	-1.88169	0.98091	NA	NA
BGI_novel_G001421	0.12028	0.919757	0.0495694	0.933778	-0.0714386	0.92814	0.00175168	0.997204	0.16587	0.82231	0.207483	0.98091	-0.0606735	0.970629
BGI_novel_G000178	0.517043	0.939692	0.560402	0.765834	0.575925	0.823945	0.807266	0.873615	1.75898	0.344715	0.316961	0.985065	-0.615005	0.6302
Gh_A03G1272	-1.06688	1.25652e-17	1.03681	5.37728e-12	0.559031	0.000201877	-0.475192	8.93481e-05	-0.0566054	0.841325	0.483615	0.00382383	-0.394595	0.0610371
Gh_D10G0337	-0.343047	0.4623	0.522334	0.0953223	0.281832	0.586046	0.445151	0.0895882	0.193676	0.636864	-0.22793	0.871489	-0.198502	0.880464
Gh_A05G0450	-0.0364147	0.978428	-0.446807	0.504426	0.812095	0.0864116	-1.27066	0.0238317	-0.11165	0.904821	0.823538	0.618556	0.94339	0.0824813
Gh_Sca128228G01	4.78192	0.0709736	-4.65233	0.0522509	-4.79589	0.0712028	NA	NA	NA	NA	NA	NA	NA	NA
Gh_D08G2689	NA	NA	NA	NA	NA	NA	NA	NA	NA	NA	NA	NA	NA	NA
Gh_A02G0035	2.26911	0.832508	-1.1865	0.8476	-1.31972	0.864992	NA	NA	NA	NA	0.9487	0.98091	0.875934	0.963951
Gh_D10G1248	0.780921	0.939692	-0.657411	0.927358	-0.793032	0.92814	NA	NA	NA	NA	NA	NA	NA	NA
Gh_D05G2382	2.28968	0.839076	-2.15364	0.765834	-2.30435	0.806955	NA	NA	NA	NA	NA	NA	NA	NA
Gh_A10G2263	0.479659	0.153359	-0.949755	0.00231385	-0.507946	0.140831	-0.587961	0.100892	0.119396	0.84674	0.155505	0.98091	-0.0910023	0.963951
Gh_A13G0795	0.10969	0.896804	0.957932	0.000456904	0.722404	0.0103575	1.00565	6.73919e-06	1.19969	6.25531e-07	0.10192	0.98091	-0.3109	0.528694
Gh_D08G0817	-0.589961	0.934435	-1.18495	0.866738	-1.30931	0.904948	-1.71534	0.65923	-2.71976	0.530479	-0.0130709	0.99995	0.875934	0.963951
Gh_A01G0025	0.632322	0.0655246	1.17324	2.91234e-07	0.799649	0.00789058	2.10555	2.88195e-36	1.79044	4.10626e-13	-0.261277	0.292708	-0.302164	0.657614
Gh_A08G1489	1.69585	0.0338859	-4.59368	1.29414e-07	-2.44207	0.038858	-2.26371	0.0254996	-2.46945	0.0184515	-0.59438	0.98091	1.78056	0.579465
Gh_A01G0011	0.00425904	0.987612	-0.377849	0.0243352	-0.031788	0.92814	-0.633603	0.000111381	-0.109195	0.716477	0.297574	0.424207	0.138394	0.868801
Gh_A03G0021	0.24478	0.382363	0.337288	0.144121	0.155965	0.718891	0.487593	0.00476527	0.232055	0.441477	0.131906	0.962043	0.224716	0.798308
Gh_A13G1106	0.493094	0.000175327	-0.153863	0.334157	0.389731	0.00714228	0.549645	2.70988e-07	0.164697	0.339138	-0.172479	0.559567	0.774876	9.31442e-08
BGI_novel_G002378	4.76305	0.0533795	1.89602	0.0859932	3.17626	9.88317e-06	6.91287	1.16368e-06	8.37701	2.35954e-10	-0.214235	0.98091	-0.382012	0.777452
Gh_D05G0641	0.720725	0.572778	0.230624	0.8476	0.92546	0.178704	1.10879	0.172978	1.99659	0.00153884	-0.120333	0.983503	-0.296301	0.920044
Gh_A13G1325	-0.00589182	0.984283	0.276462	0.0897401	0.68384	8.30307e-06	0.0992317	0.680731	0.387061	0.0393826	0.211327	0.59939	0.348043	0.165074
Gh_A02G0029	0.145466	0.931333	0.564308	0.376495	0.465574	0.583037	1.36289	5.63381e-09	1.40984	1.46729e-08	-0.610945	0.0767193	-0.743255	0.0149045
Gh_D05G0121	-0.180852	0.982099	-0.657411	0.927358	1.06367	0.91151	0.175154	0.975255	-0.831517	0.912916	-0.974854	0.98091	1.77441	0.963951
Gh_A01G1019	-0.745688	0.931333	-1.56803	0.8476	0.119223	0.981938	-1.3058	0.782087	-0.46243	0.912916	-0.974854	0.98091	-0.0955178	0.994364
Gh_D06G1012	-0.23095	0.756409	-2.18047	1.01848e-05	-1.71977	0.00284266	-1.96446	2.11628e-05	-1.23742	0.00750747	-0.408109	0.98091	-0.657747	0.74214
Gh_A12G1818	NA	NA	NA	NA	NA	NA	NA	NA	NA	NA	NA	NA	NA	NA
Gh_D10G1987	0.453686	0.656108	-1.41122	0.0336418	-0.972397	0.164629	-1.31838	0.131356	-1.08177	0.195864	0.397784	0.98091	0.619769	0.823515
Gh_D06G1653	0.265846	0.939692	-0.812216	0.773963	-0.959063	0.801452	-0.502326	0.85933	-2.76533	0.313233	-0.00683169	0.99995	2.12033	0.85949
Gh_D07G1614	0.780921	0.939692	0.30437	0.959616	-0.793032	0.92814	NA	NA	1.09204	0.904821	0.9487	0.98091	-1.04762	0.963951
Gh_A09G1745	-2.63614	2.60718e-25	2.48708	3.06131e-22	0.773569	0.202717	-0.678445	0.00157811	-1.05327	3.28392e-05	0.568482	0.0608519	-0.754883	0.27486
Gh_A08G0664	0.56778	0.865433	0.641717	0.654243	0.945917	0.496998	1.40019	0.266016	1.60747	0.197929	-0.156965	0.985065	-0.0377278	0.994364
Gh_A13G0603	-0.0736254	0.833921	0.681451	1.34396e-08	0.462135	0.000903447	0.946716	2.82888e-15	0.430792	0.00862616	-0.300313	0.0826718	0.0143341	0.992519
Gh_D05G0246	-2.16706	3.2005e-26	2.71627	4.23058e-29	0.313434	0.660914	0.087149	0.731532	-1.32823	3.52106e-10	0.499578	0.0469777	-0.470699	0.585262
Gh_D09G0388	1.29074	0.894982	0.733783	0.866738	1.73826	0.537653	1.63311	0.772579	2.01328	0.653836	0.430229	0.984841	1.07456	0.917428
Gh_A01G0562	0.713451	0.154185	-1.6894	2.82767e-05	-0.175487	0.867683	-0.317378	0.495796	0.958027	0.00428504	-0.619059	0.46346	-0.363293	0.747978
Gh_A04G0729	-0.639917	0.00064091	-1.37742	3.86692e-12	-0.367722	0.123721	-2.00245	1.74247e-27	-0.505812	0.0135308	0.0233197	0.99995	-0.444872	0.189602
Gh_A13G2176	-0.450106	0.316235	0.184767	0.729934	0.235943	0.667963	-0.291212	0.485424	-0.255989	0.604706	0.0650207	0.982744	0.0986863	0.963951
Gh_A02G1010	-2.15496	0.199149	-2.38621	0.455877	-1.02513	0.809115	-3.00802	0.0478209	-1.64538	0.247823	-1.4869	0.98091	-1.48414	0.835646
BGI_novel_G002024	0.699756	0.91666	0.827003	0.651757	-0.268578	0.941699	-0.74301	0.909597	1.9738	0.756051	2.31733	0.28564	-1.49078	0.734294
Gh_D03G0940	-0.671471	0.348181	0.34132	0.664767	-0.356908	0.751447	-0.497489	0.396306	-0.917393	0.104313	0.205612	0.98091	-0.0538318	0.992443
Gh_D09G2407	0.421694	0.796989	1.32551	0.0238632	1.75488	0.00182739	1.71015	0.00035766	3.06552	1.66104e-16	0.0821768	0.98091	-0.830161	0.0272781
Gh_A03G1505	-1.60421	3.03328e-82	1.19891	7.64733e-25	0.375008	0.0778332	-0.663982	1.32809e-22	-0.420757	0.00110673	0.296057	0.0228076	-0.75265	0.000377537
Gh_A07G0996	0.00881893	0.997345	-0.696198	0.798293	1.16536	0.503199	-1.62983	0.572292	-1.10327	0.746045	0.97822	0.98091	2.33423	0.425093
Gh_D08G1810	-0.197428	0.982099	-2.14695	0.765834	-0.387961	0.954233	-0.419902	0.917254	-2.3248	0.710638	-1.87031	0.98091	1.79502	0.963951
Gh_D07G2324	-0.113568	0.866307	0.228863	0.478684	0.193824	0.658152	0.302064	0.27773	0.0415243	0.922241	-0.148746	0.98091	0.0945568	0.963951
BGI_novel_G002706	1.5187	0.313617	-0.388603	0.777995	0.176527	0.923881	0.596662	0.783216	0.305516	0.912916	0.57032	0.98091	1.44941	0.529807
Gh_Sca007830G01	1.70979	0.774856	-2.54769	0.575401	-2.68259	0.614858	-0.786628	0.909597	0.130265	0.982328	NA	NA	-1.04762	0.963951
Gh_A05G0584	NA	NA	NA	NA	NA	NA	NA	NA	1.09204	0.904821	NA	NA	-1.04762	0.963951
Gh_A03G0655	-0.422828	0.00402376	-0.981705	4.45161e-10	-0.663518	0.000128608	-1.74383	2.91054e-28	-0.907001	9.05697e-10	0.377509	0.346556	-0.122583	0.904339
Gh_A12G1708	-0.216951	0.499219	0.960546	1.02935e-07	0.520977	0.016165	0.588646	0.00121447	0.475093	0.0350059	0.194408	0.782278	-0.11445	0.944122
Gh_A05G2291	-0.14211	0.605671	0.330178	0.0392003	0.218207	0.356908	0.343478	0.00132212	0.22912	0.132583	-0.117122	0.834121	-0.0963123	0.890863
Gh_A04G0756	0.0389571	0.931333	0.222093	0.195417	0.381916	0.0167094	0.259335	0.0702618	0.268839	0.172075	0.0399196	0.98091	0.20868	0.618884
BGI_novel_G000081	1.92183	0.588736	1.09832	0.457385	-0.103448	0.981265	1.7271	0.765551	1.88434	0.817349	1.3333	0.668145	-0.0141243	0.998694
Gh_D03G1108	-0.255815	0.381668	0.974943	9.47497e-08	1.00406	1.19789e-06	0.911652	2.53749e-09	1.16986	1.43203e-08	-0.154878	0.85312	-0.366126	0.407948
Gh_D07G1231	-0.247169	0.299969	-1.88497	1.37267e-29	-1.52649	8.54014e-18	-2.36772	7.79112e-46	-1.50438	9.5315e-19	0.271938	0.726099	-0.212703	0.727599
Gh_A09G0872	0.0944217	0.634628	0.218226	0.0527921	0.0453554	0.883508	0.438409	7.75515e-05	0.336924	0.106429	-0.0873127	0.951136	-0.141228	0.893362
Gh_A11G0142	1.86433	0.000100113	-0.426265	0.408942	1.98412	3.62193e-07	1.49135	0.000229736	2.69322	1.02731e-16	-0.0120778	0.99995	1.21467	0.000238243
Gh_Sca009301G01	0.402769	0.639529	-2.21546	0.000551405	-1.24247	0.0422466	-2.12517	0.00895466	-0.555234	0.56593	0.350023	0.98091	-0.226313	0.963951
Gh_D04G1915	0.724497	0.142974	-0.431512	0.36702	0.0856768	0.92814	0.413142	0.411613	0.176332	0.846836	-0.0798087	0.981208	0.691887	0.495208
Gh_A06G2080	NA	NA	NA	NA	NA	NA	NA	NA	NA	NA	NA	NA	NA	NA
Gh_D04G1177	3.13694	0.00218335	-4.47093	0.000133041	-0.664671	0.753969	-1.69169	0.422396	2.64871	0.000590658	0.403055	0.983787	-0.114565	0.977959
Gh_A09G0042	0.250599	0.608531	-1.62775	2.77132e-06	-0.718431	0.0221284	-1.99139	7.79344e-07	-0.677077	0.0602767	0.653021	0.7184	0.26575	0.853067
Gh_D02G2063	1.29355	0.894982	1.05036	0.750158	0.943362	0.859793	3.53211	0.102268	3.19403	0.211399	-1.15117	0.937998	-0.911701	0.934399
Gh_D07G0138	1.49505	0.326836	-1.48137	0.160609	0.229437	0.913064	-0.216271	0.9211	0.727236	0.703425	0.269028	0.98091	1.05472	0.573887
Gh_D02G1236	-1.14263	0.931333	NA	NA	NA	NA	-0.786628	0.909597	-0.831517	0.912916	NA	NA	NA	NA
Gh_A05G1923	-2.44976	4.90032e-09	2.34953	7.3696e-10	1.28247	0.0194575	-0.224089	0.633471	-0.456818	0.281425	0.161549	0.98091	-0.654602	0.34478
Gh_A10G2045	-3.77968	0.113449	2.18891	0.613145	-0.793032	0.92814	-1.20985	0.533554	-0.993858	0.654977	-0.335554	0.987022	-3.51644	0.64496
Gh_A11G0908	1.24097	1.0715e-07	-0.723869	0.0041784	0.543349	0.0247717	0.0409634	0.921736	1.41907	2.07408e-11	0.515479	0.253962	0.420542	0.158233
Gh_D04G1320	-0.0595234	0.939692	-1.3234	0.00170071	-0.0571156	0.949881	-2.02075	5.56147e-06	-0.112766	0.889709	0.675282	0.7775	0.0502349	0.985612
Gh_A13G1159	0.885517	0.449037	-0.765041	0.405665	0.286911	0.839496	0.365507	0.802191	0.379326	0.817505	-0.204684	0.98091	0.849466	0.632936
Gh_A06G0401	-0.177125	0.925003	-0.648041	0.409278	-1.78565	0.123563	-2.71149	0.00115676	-1.92445	0.0325324	1.92595	0.183206	0.0223406	0.995179
Gh_A08G1146	-0.287755	0.0361946	-0.0473872	0.848256	-0.567216	0.000101504	-0.565908	4.92043e-07	-0.688101	0.000135016	0.268817	0.232939	-0.110498	0.946918
Gh_A08G2203	0.330687	0.914113	-0.0215469	0.986227	0.547688	0.710795	0.0615575	0.975255	0.0204185	0.988477	0.28642	0.98091	0.914758	0.723886
Gh_D08G0836	0.421279	0.94559	-0.280396	0.949289	1.17259	0.757021	-0.716951	0.908969	1.14518	0.80683	0.892735	0.98091	0.50106	0.963951
Gh_D11G0935	0.0825182	0.946027	-1.26931	0.10472	0.383013	0.7255	-0.499939	0.511534	0.282157	0.749368	-0.644646	0.909163	0.242836	0.963951
Gh_A01G0910	0.62092	0.000787657	-0.114904	0.636489	0.0162713	0.965907	0.608122	0.00222387	0.433523	0.0357936	-0.0628755	0.98091	0.260329	0.48744
Gh_D04G1793	0.422967	0.00182859	0.0684528	0.725661	0.0483914	0.885958	0.251887	0.141573	0.248869	0.484823	0.278231	0.27859	0.278569	0.745726
Gh_A06G1353	-0.401144	0.220786	0.773973	0.00477817	0.46836	0.18136	0.573396	0.00400573	0.664054	0.00192171	-0.158808	0.95937	-0.538261	0.129233
Gh_D11G1496	1.10179	0.606012	-2.79459	0.140752	-2.9	0.196895	-2.53027	0.360047	0.313874	0.912916	0.870094	0.98091	-2.0459	0.810778
Gh_D13G1959	-0.471791	0.117439	0.13851	0.743543	0.119351	0.843104	-0.579554	0.0218698	0.0767231	0.874934	0.286203	0.805739	-0.371943	0.464791
Gh_D04G0970	-0.656212	2.39027e-08	0.985635	8.83975e-19	0.415209	0.211174	0.502388	1.48222e-08	0.157872	0.346856	-0.134295	0.619569	-0.344041	0.489797
Gh_D04G1070	-0.584856	0.933625	0.302815	0.933753	1.13533	0.80995	0.496919	0.884719	-0.293177	0.943813	-0.746638	0.98091	0.901424	0.963951
Gh_A10G1350	0.780921	0.939692	0.30437	0.959616	0.168749	0.981265	NA	NA	1.09204	0.904821	0.9487	0.98091	-0.0858387	0.994364
Gh_D08G1804	0.457879	0.762939	-0.00396184	0.996365	-0.0463708	0.97755	0.282724	0.830958	0.8058	0.364184	0.210424	0.98091	-0.338335	0.948466
Gh_D10G2488	-1.8309	1.19018e-11	2.1268	2.47786e-20	2.01281	2.73782e-10	0.474982	0.0415978	1.0536	5.05541e-08	-0.138049	0.968721	-0.816233	0.00613925
Gh_A01G0444	0.226601	0.494712	-0.352084	0.186921	-0.260081	0.562348	-0.229421	0.436248	-0.791986	0.0023233	0.143268	0.98091	0.816333	0.0564326
Gh_D01G1924	0.0208017	0.966746	-0.0514974	0.871791	0.0533811	0.924733	-0.260266	0.324263	-0.0438352	0.912916	0.267587	0.715592	0.175644	0.878547
Gh_D07G0149	0.199091	0.749371	-0.544708	0.119287	-0.187809	0.815644	-0.300651	0.463909	-0.325887	0.462225	-0.00585092	0.99995	0.394613	0.727297
Gh_D07G1386	0.0217334	0.98466	1.80234	4.69358e-05	-0.0962587	0.936541	2.49076	4.65123e-10	-0.133587	0.912916	-0.630756	0.243503	0.116356	0.965186
Gh_D05G0291	0.046512	0.932609	0.482436	0.0110998	0.46185	0.0299066	0.577821	0.00110892	0.731003	8.69667e-05	-0.010957	0.99995	-0.166541	0.803611
Gh_D07G1872	-0.709594	1.07473e-13	0.865797	8.54479e-08	1.31268	2.64246e-12	0.7621	2.56506e-12	1.23098	1.66819e-15	-0.567952	0.000324541	-0.572036	0.0545629
Gh_A08G0244	-0.192586	0.53752	0.568626	0.00311976	0.45381	0.0314772	0.51409	0.00293609	0.211638	0.429997	-0.0993253	0.98091	0.106834	0.945998
Gh_A01G0206	0.820942	0.902796	0.619231	0.8476	1.77597	0.419184	-0.716942	0.908969	1.14291	0.807032	2.1996	0.897155	1.50737	0.781316
Gh_A05G3441	-0.0187987	0.96892	0.0623351	0.848867	0.184646	0.549931	0.18002	0.37396	-0.0385047	0.912916	-0.0978227	0.98091	0.261114	0.524833
BGI_novel_G001743	-0.446343	0.0583961	0.766848	7.00364e-05	0.376401	0.170428	-0.135733	0.617703	0.317963	0.279238	0.493971	0.0519853	-0.332382	0.582175
Gh_A02G1019	0.388273	0.25866	-0.303084	0.314979	0.0246427	0.957367	0.239838	0.456231	0.354818	0.27011	-0.11305	0.98091	0.114901	0.956566
Gh_D06G1058	-0.096858	0.910252	0.00380306	0.992201	-0.343874	0.471102	-0.180586	0.696116	-0.284722	0.514404	0.125252	0.98091	-0.100036	0.963951
Gh_D12G1404	3.47037	0.0669402	-2.33667	0.138014	-1.47229	0.312895	-1.67477	0.830386	-0.75327	0.912137	2.84688	0.896103	2.81582	0.553578
Gh_A06G0477	0.679282	0.798723	-1.55837	0.386061	-0.662171	0.791329	-0.822292	0.719082	1.13543	0.462528	-0.0225613	0.99995	-1.06687	0.79201
Gh_A12G1123	-0.142639	0.822843	0.188336	0.60751	-0.0486019	0.92814	0.183722	0.651999	-0.199805	0.660935	-0.10094	0.98091	0.0647761	0.963951
Gh_A01G0880	0.86627	0.186157	-1.14719	0.0468283	-0.24346	0.79093	-1.14915	0.16474	-0.232287	0.856058	0.906533	0.767604	0.911593	0.376871
Gh_A02G0638	0.813776	1.86522e-07	-0.573892	0.00558837	0.168536	0.590778	-0.922192	6.16059e-10	0.327158	0.0445375	1.20106	1.22042e-11	0.710769	0.000357064
Gh_D01G0799	-0.50851	0.000216913	0.225115	0.184774	-0.556556	0.0211874	-0.246564	0.00314531	-0.854553	2.86105e-15	-0.000484317	0.99995	-0.155129	0.834328
Gh_D11G1632	-0.728885	1.57571e-05	0.341032	0.0601061	0.316501	0.121484	-0.537937	0.00212863	0.145592	0.543819	0.188574	0.813183	-0.501583	0.0208322
Gh_A06G0609	0.829429	0.878525	-0.27422	0.927358	-1.41369	0.745081	-0.382448	0.933532	-1.33946	0.821155	0.978662	0.98091	0.806634	0.963951
Gh_A08G1655	0.875147	0.0014813	-0.301242	0.339009	-0.572354	0.109812	1.1742	1.4233e-11	0.860318	3.42597e-05	-0.564003	0.0148936	-0.501701	0.167543
Gh_A09G1164	0.00050942	0.998215	-0.561738	2.87503e-05	-0.612853	8.15519e-05	-0.428876	0.00189283	-0.620485	6.05976e-05	-0.0944356	0.98091	0.0642443	0.963951
Gh_A07G0121	-1.00106	6.99645e-22	0.84975	2.69078e-13	0.207873	0.30058	-0.355816	7.77264e-05	-0.414588	0.000400207	0.242115	0.128221	-0.322082	0.140866
Gh_A13G0088	0.468906	0.598745	-3.74744	4.11918e-05	-0.810088	0.483836	-3.55221	0.000713436	-0.948886	0.304013	0.316458	0.985328	0.66993	0.88481
Gh_D09G2273	-0.194601	0.262088	0.727823	1.54276e-10	0.605276	1.34646e-06	0.333062	0.00552278	0.639068	1.06688e-06	0.238935	0.224878	-0.171738	0.595732
Gh_A07G0389	2.04704	0.681429	-0.442367	0.911225	0.159825	0.9666	-0.786628	0.909597	2.35629	0.494352	2.4247	0.970864	-0.092462	0.994364
Gh_D06G0752	0.238082	0.808106	-0.0249846	0.961802	-0.00269612	0.996434	-0.0356082	0.964224	-0.034378	0.972647	0.289133	0.970242	0.327462	0.864139
Gh_D13G0433	0.233834	0.939692	-0.37736	0.851146	0.16958	0.934052	-1.1005	0.601492	-0.651048	0.787377	0.995365	0.98091	1.10914	0.777509
Gh_A05G2388	3.11045	0.0564801	-4.87364	0.0064948	0.612945	0.807871	-2.66616	0.577459	-1.74365	0.721443	0.9487	0.98091	5.53469	0.00960137
Gh_A05G3671	-2.21502	4.45063e-79	1.57984	2.4235e-27	0.701047	0.00394581	-0.716591	9.15202e-13	-0.129031	0.421204	0.119789	0.867323	-1.3306	3.9578e-11
Gh_D05G3005	-0.450296	0.257284	-1.44753	0.00247924	-0.658975	0.14014	-1.67242	2.68526e-06	-0.815155	0.0192172	-0.188258	0.98091	-0.23736	0.925362
Gh_D12G2312	-1.0035	0.131746	2.19463	1.08127e-07	0.0945873	0.94375	1.85355	1.12375e-08	1.30969	0.000328311	-0.621483	0.167778	-2.16605	9.22806e-06
Gh_A06G1217	1.66644	0.068904	-1.87864	0.0166766	-1.517	0.107709	0.325705	0.843206	-0.520873	0.794409	-0.499328	0.98091	0.724398	0.888055
Gh_D11G1647	-0.519277	0.116489	0.748808	0.00600773	0.37216	0.355933	0.242668	0.431269	-0.0742033	0.904821	0.0250684	0.998237	-0.0169415	0.994364
Gh_A12G2633	-2.89645	3.29683e-20	3.91185	1.94079e-63	3.00999	5.75736e-17	0.997578	2.10101e-07	0.638765	0.0105902	0.0601661	0.98091	-0.470606	0.346091
Gh_D07G1779	1.46497	0.231981	-3.2487	0.011154	-5.27198	0.00214467	-2.13917	0.288222	-2.77462	0.172391	0.391444	0.9874	-0.970776	0.963951
Gh_A11G2944	5.48995	0.0372533	-0.703406	0.8476	-5.50248	0.0508728	5.37267	0.276157	NA	NA	-0.55236	0.98785	NA	NA
Gh_D12G2277	-0.0410365	0.939692	0.252673	0.334075	0.298172	0.362876	0.216646	0.357189	0.230131	0.449128	0.0352826	0.985065	0.0850874	0.963951
Gh_D11G0230	NA	NA	1.26614	0.866738	1.13052	0.913926	NA	NA	NA	NA	0.9487	0.98091	0.875934	0.963951
Gh_D04G1105	-0.284765	0.0568091	0.215064	0.0939794	-0.22834	0.288325	0.0766239	0.682056	-0.167653	0.43733	-0.106987	0.901931	-0.289047	0.425204
Gh_A10G1106	-0.862418	0.812769	0.553616	0.866738	0.169654	0.964482	-0.839534	0.768117	-0.545006	0.865964	0.572861	0.98091	-0.0943503	0.994364
Gh_D07G2065	-0.116556	0.703641	-0.888139	2.28539e-07	-0.509786	0.0176713	-0.694087	2.64313e-07	-0.516559	0.00235718	-0.271956	0.440196	-0.052443	0.963951
Gh_D11G3360	0.312604	0.939692	-1.52154	0.471052	-1.33908	0.584527	-1.13526	0.652704	-0.385754	0.909328	-0.031915	0.99995	-0.584603	0.963951
Gh_A07G1081	1.21993	0.757791	-2.59064	0.348293	-0.823155	0.80327	-2.28104	0.693372	-0.465681	0.915244	0.9487	0.98091	0.920216	0.963951
Gh_D07G0668	1.54871	0.0125577	-0.46932	0.45113	0.132679	0.915707	1.98754	1.94151e-05	1.59246	0.00349329	-0.866449	0.191301	0.148314	0.963951
Gh_D13G0388	0.449131	0.920651	-1.49754	0.497342	-2.08629	0.47728	0.0232249	0.992491	-1.0329	0.723442	-1.03032	0.98091	-0.547374	0.963951
Gh_D06G1254	0.0705323	0.876055	-0.744392	1.40534e-05	-0.273333	0.207533	-0.730689	1.36086e-07	-0.231898	0.269507	0.0947359	0.98091	0.0852543	0.961107
Gh_A05G3663	-0.0226625	0.991273	0.812912	0.306785	1.32741	0.099127	1.27275	0.187304	0.946297	0.472159	-0.435093	0.928919	0.418331	0.911468
Gh_A08G0113	-0.126502	0.729555	-0.62577	0.00373097	-0.902313	1.69739e-05	-0.936627	1.91981e-06	-1.26711	2.37719e-08	0.221956	0.894965	0.295318	0.703234
Gh_D02G0608	-0.163987	0.831669	0.00554369	0.989145	0.729192	0.00797833	-0.337304	0.430111	0.211562	0.680213	0.216544	0.98091	0.409683	0.48465
Gh_D03G1788	0.0762592	0.768157	-0.247445	0.0727238	-0.211994	0.282885	0.0164086	0.927201	-0.117627	0.583896	-0.149718	0.725365	0.0383404	0.963951
Gh_D11G0404	1.66358	0.896804	-1.54607	0.8476	-1.67447	0.871709	NA	NA	NA	NA	NA	NA	NA	NA
Gh_D01G0648	0.380569	0.395759	0.0667104	0.831716	0.632268	0.0185354	0.676222	0.00645105	0.207128	0.642677	-0.187489	0.635981	0.862551	0.00217652
Gh_D01G1770	0.122221	0.840134	-1.22226	4.48489e-07	-0.56034	0.0177171	-1.1733	2.41798e-05	-0.74516	0.0114517	0.110699	0.98091	0.363388	0.552739
Gh_A01G1739	-0.722543	0.464617	3.40865	3.75043e-08	1.91509	0.0210306	2.67302	2.43626e-156	1.88855	1.91523e-42	0.0561555	0.98091	-0.642819	0.264389
Gh_A03G0849	-0.0782044	0.931333	0.378039	0.294852	0.602225	0.0531712	0.192836	0.615087	0.741918	0.0069695	0.146726	0.98091	-0.161454	0.914777
Gh_D11G1959	-0.413059	0.252778	0.402793	0.135529	0.500335	0.154266	0.383775	0.0747956	0.335524	0.322088	-0.355864	0.215744	-0.192899	0.898422
Gh_D13G2504	-1.69287	0.87064	0.30437	0.959616	2.06371	0.711418	-0.414348	0.927246	-1.378	0.841219	-0.918817	0.98091	1.81248	0.915016
Gh_D01G2088	0.264325	0.336417	-0.240399	0.315302	-0.0328093	0.932974	-0.0285054	0.925796	0.0910906	0.835883	0.0906476	0.98091	0.197416	0.814133
Gh_D10G1917	1.13529	0.313233	-1.35221	0.0927125	-1.16562	0.178019	0.109038	0.939208	-2.20491	0.15499	-0.27912	0.98091	2.23117	0.306907
Gh_D13G1741	0.0910653	0.957901	-2.01359	0.102388	-0.584223	0.694631	-1.09462	0.327118	-0.269855	0.875001	-0.790249	0.98091	-0.164361	0.965897
Gh_D03G1142	0.192536	0.974239	-0.873681	0.822274	-2.92123	0.48286	0.379662	0.909597	-2.58074	0.462268	-1.03145	0.98091	-0.0858387	0.994364
Gh_D01G1554	1.2417	5.00122e-13	-2.30196	1.04386e-26	-1.52269	1.68255e-16	-1.29712	3.77368e-07	-0.841107	0.0013118	0.274426	0.922988	0.616793	0.124664
Gh_A07G1453	4.59501	0.0128788	-6.32967	0.000809191	-0.231319	0.936037	1.20146	0.792345	1.45403	0.715161	-2.89216	0.918515	2.96591	0.237862
Gh_A05G0605	0.332552	0.867128	-0.109326	0.93077	0.413386	0.727484	0.231804	0.878466	1.34144	0.0709472	0.030295	0.99995	-0.538281	0.796654
Gh_A05G4008	0.223661	0.644942	-2.15115	2.22732e-36	-2.17496	4.93695e-34	-2.0415	1.80551e-17	-1.98359	3.5903e-15	0.150454	0.976898	0.0875871	0.963951
Gh_D12G1748	NA	NA	NA	NA	1.13052	0.913926	NA	NA	NA	NA	NA	NA	0.875934	0.963951
Gh_D07G1834	1.04545	0.307122	-1.14315	0.190172	-0.839488	0.508218	-0.405427	0.808607	-0.673612	0.678806	0.344793	0.98091	0.934672	0.800602
Gh_D12G0974	0.620454	4.8273e-06	-1.91311	2.37387e-33	-0.424464	0.0709016	-0.289204	0.195263	-0.0102184	0.98057	-0.96488	9.00865e-05	0.264091	0.626554
BGI_novel_G001951	0.0640936	0.943129	3.01802	1.29805e-72	3.1368	2.27481e-86	2.42826	2.14421e-18	3.2312	4.5277e-11	0.698272	0.000239465	0.025326	0.988938
Gh_A03G1194	0.916596	0.771061	-3.28702	0.153153	0.532787	0.843152	-0.825721	0.808837	-3.32639	0.325405	-1.50113	0.98091	4.83204	0.0908846
Gh_A09G2006	0.797869	0.931333	-1.60127	0.754699	-1.73237	0.789297	0.766941	0.888926	-0.792145	0.912916	-1.51391	0.98091	-0.0858387	0.994364
Gh_D08G0767	-2.64406	0.5062	2.52407	0.42227	2.89084	0.47573	-0.808193	0.815393	0.37081	0.912916	0.719579	0.98091	-0.0825593	0.994364
Gh_D12G0313	1.27591	0.919885	1.08583	0.819404	0.17797	0.981265	2.65706	0.360355	1.59937	0.772523	-0.261467	0.990457	-0.0897617	0.994364
Gh_A01G0490	-2.27433	0.0135573	4.24894	1.80543e-12	3.15832	4.10957e-05	2.26871	2.03706e-09	0.826662	0.157981	-0.254703	0.943035	0.108593	0.963951
Gh_D01G2117	-0.067571	0.929169	-1.51715	3.97087e-08	-0.19423	0.722479	-1.26551	1.1347e-06	-0.600925	0.0303699	-0.281437	0.944226	0.397301	0.585262
Gh_D05G0569	0.799156	2.73234e-06	-0.0419169	0.866738	0.926669	6.188e-09	0.7956	9.93485e-07	0.863177	9.26398e-07	-8.4512e-05	0.99995	0.919974	1.0534e-06
Gh_A10G1695	-0.411548	4.27176e-05	0.318482	0.00215301	-0.192999	0.311491	0.0565103	0.694452	-0.411204	0.00246116	-0.111026	0.795883	-0.137099	0.817705
Gh_D13G0409	-0.727359	0.00256238	0.815464	0.000112178	0.111913	0.834438	0.102513	0.773584	-0.794885	0.00124572	0.0234566	0.996123	0.236158	0.791122
Gh_D09G1037	-0.287854	0.469219	-0.0268903	0.951514	-0.0609561	0.92814	-0.111659	0.785149	0.222973	0.567327	-0.16702	0.98091	-0.516106	0.36955
Gh_Sca106050G01	0.12394	0.939692	-0.438331	0.683536	-0.855556	0.360041	-1.15969	0.176221	-0.92599	0.306829	0.877753	0.80806	0.250775	0.963951
Gh_D01G0641	1.23386	1.8413e-05	1.2277	3.69197e-10	0.584705	0.0558723	2.06464	1.53998e-22	1.7618	9.22035e-12	0.436684	0.0608519	0.112977	0.963951
Gh_D11G1716	-0.558572	0.122047	0.770488	0.00628031	0.104131	0.882614	-0.00370981	0.991945	-0.213944	0.613013	0.254819	0.851416	-0.183612	0.908341
Gh_A05G3504	-0.299966	0.467415	-0.360554	0.315093	0.197913	0.761215	-0.743335	0.0250533	-0.197548	0.658926	0.120001	0.98091	0.154101	0.963951
Gh_A11G2399	-1.34136	0.000100043	3.32865	1.64827e-52	3.31299	1.23578e-26	2.61423	4.69249e-67	3.22267	1.45114e-64	-0.582971	3.6404e-06	-1.19478	5.33527e-06
Gh_A12G0993	2.29368	0.681572	-1.27313	0.752438	-3.2668	0.576555	-0.786628	0.909597	-0.831517	0.912916	1.85564	0.98091	NA	NA
Gh_Sca066416G01	3.68562	0.434499	-1.71317	0.649292	-3.69888	0.430665	2.02227	0.773045	NA	NA	-0.00999112	0.99995	NA	NA
Gh_A03G1920	0.0197816	0.982099	-1.91307	0.000511865	-1.7951	0.00125918	-2.54216	6.47659e-05	-1.15783	0.0428253	0.687849	0.954312	-0.562271	0.828747
Gh_A04G0074	-2.02416	9.21041e-46	1.80274	4.61561e-34	1.24762	1.6302e-11	-0.920954	1.63153e-19	-0.246318	0.0964191	0.7397	3.39839e-10	-0.474273	0.0148212
Gh_D11G0813	1.93659	0.133506	-3.69512	0.00554446	-2.10403	0.143792	-0.965314	0.664178	-2.33655	0.321384	-0.750434	0.98091	2.22375	0.697504
Gh_A09G0525	-0.0424401	0.933994	0.383544	0.0834944	-0.0130727	0.981265	0.571919	0.00135578	0.22023	0.510535	-0.192503	0.836686	-0.220166	0.84117
BGI_novel_G001036	-0.388999	0.0718545	0.427986	0.0816578	0.519248	0.0365155	-0.18908	0.323109	-0.0552347	0.893517	0.268411	0.58706	0.243323	0.651579
Gh_Sca046307G01	-0.607209	0.931764	0.324128	0.9377	0.17797	0.981265	-2.67669	0.507557	-0.874295	0.86364	2.42974	0.95937	0.494603	0.967728
Gh_A01G1106	0.151174	0.468472	-0.332368	0.0640575	-0.3081	0.131563	-0.219744	0.263112	-0.361478	0.0878919	0.0763377	0.98091	0.260393	0.625033
Gh_A07G1289	0.691621	0.944067	0.362183	0.954266	0.218081	0.979685	-0.786628	0.909597	-0.831517	0.912916	1.87393	0.98091	1.79502	0.963951
Gh_A13G0226	-1.06835	6.9217e-19	0.799727	2.28332e-10	0.629523	0.0271899	0.0295105	0.893579	0.326455	0.0331346	-0.259314	0.219353	-0.709642	0.016967
Gh_A05G2982	1.54069	0.0704735	-0.263352	0.806438	-0.525926	0.629785	0.989785	0.17234	0.828549	0.319841	0.318431	0.98091	0.24274	0.963951
Gh_D07G0071	-0.218233	0.979493	0.324742	0.935952	0.146489	0.981265	0.155697	0.975255	0.12485	0.982328	0.00620758	0.99995	-0.136315	0.994364
BGI_novel_G002509	0.10462	0.972584	1.0186	0.47345	1.15287	0.492745	0.912493	0.15031	1.2581	0.0635982	0.251137	0.98091	0.0553094	0.993004
Gh_A03G0478	0.93461	0.769721	0.0580963	0.971709	0.537595	0.841573	1.833	0.174579	1.34439	0.439634	-0.799021	0.951821	0.190128	0.965897
Gh_D09G0956	0.622344	0.38153	0.0608525	0.927358	0.174344	0.877065	0.503462	0.370554	0.00626454	0.991969	0.223043	0.98091	0.850744	0.272884
Gh_D07G1434	NA	NA	NA	NA	NA	NA	NA	NA	NA	NA	NA	NA	NA	NA
Gh_D03G1711	0.0623452	0.895351	-0.305469	0.108634	-0.313707	0.197394	-0.131434	0.57701	0.104176	0.764151	-0.0734497	0.98091	-0.298949	0.52562
Gh_D09G1812	-1.43865	0.0103059	-0.176023	0.902094	0.962613	0.217473	-2.33002	0.000134998	-0.714922	0.21582	0.751383	0.916128	0.298044	0.946654
Gh_A11G2823	0.311216	0.725595	-0.47051	0.46321	-0.535889	0.373127	-0.0400864	0.963701	0.182121	0.843592	-0.0784864	0.988861	-0.350586	0.863037
Gh_D12G1865	-0.401459	0.0893094	0.323395	0.111561	0.107108	0.850892	0.488124	0.00256659	0.226092	0.341628	-0.528823	0.00461395	-0.46565	0.191917
Gh_D07G0944	-0.305574	0.525957	0.4695	0.178452	0.0848113	0.913926	0.113614	0.80505	-0.521275	0.14036	0.0877056	0.98091	0.35621	0.700636
BGI_novel_G002040	0.342697	0.193885	0.0339601	0.927358	0.0382955	0.92814	0.0960482	0.789055	0.314025	0.249347	0.31929	0.52006	0.123339	0.944069
Gh_A01G1577	1.17204	0.853733	-1.03313	0.771992	-0.586896	0.913926	1.98842	0.474983	1.16248	0.819674	-1.82037	0.897697	-0.517832	0.963951
Gh_A05G3823	-0.534125	0.151819	1.25093	4.26491e-06	0.261578	0.616282	0.41453	0.178476	0.0480037	0.931486	0.341234	0.643419	-0.26333	0.861091
Gh_D07G0125	0.0240149	0.982099	-3.46399	1.74107e-07	-1.3429	0.057661	-2.77083	4.91915e-09	-1.30611	0.00106548	-0.625541	0.977448	0.0485983	0.994364
Gh_A13G1710	-0.268022	0.379064	0.997596	2.5072e-08	0.347065	0.338834	1.08647	1.5967e-11	0.693463	0.000471717	-0.317567	0.225454	-0.558803	0.117128
Gh_A02G1651	-0.309002	0.210481	0.507814	0.00839438	0.481064	0.0203791	0.488986	0.00364408	0.546169	0.00505211	-0.251004	0.555493	-0.317733	0.365734
Gh_A05G2261	-0.115114	0.846784	0.841017	6.7737e-07	0.0356359	0.936261	0.828011	4.04438e-05	0.50356	0.0331015	-0.0614235	0.98091	-0.526957	0.0912862
Gh_D13G0356	0.39333	0.0234608	-0.307591	0.0542067	-0.306889	0.0624943	0.243284	0.169979	-0.124057	0.677573	-0.120675	0.938109	0.266881	0.46415
Gh_D13G0515	0.385845	0.126835	-1.00856	3.20398e-07	0.053806	0.913926	-0.284912	0.259114	0.128674	0.723372	-0.301184	0.640628	0.36747	0.277071
Gh_D08G1081	-0.152148	0.982099	0.312486	0.931267	1.17433	0.746721	0.945239	0.823723	0.565202	0.911958	-0.761084	0.98091	0.507952	0.963951
Gh_D04G0072	0.780921	0.939692	-0.657411	0.927358	-0.793032	0.92814	NA	NA	1.09204	0.904821	NA	NA	-1.04762	0.963951
Gh_A08G1337	0.295718	0.2752	-0.225153	0.392959	-0.522956	0.0214257	0.280409	0.247568	-0.538496	0.0480733	-0.171739	0.938199	0.367702	0.500795
Gh_D10G0946	-0.263863	0.713463	0.026456	0.96276	0.875815	0.0798842	0.0480606	0.925856	0.214723	0.684584	-0.245925	0.98091	0.456563	0.627479
Gh_Sca230112G01	1.67401	0.896804	0.332236	0.958048	0.114724	0.985512	NA	NA	NA	NA	1.87393	0.98091	1.72625	0.963951
Gh_A03G0245	0.0418089	0.939692	0.227573	0.356134	-0.102789	0.844155	0.322163	0.183039	0.131391	0.757573	-0.014226	0.99995	-0.135471	0.942672
Gh_Sca243887G01	1.6531	0.896804	-1.53038	0.8476	-1.66264	0.871896	NA	NA	NA	NA	NA	NA	NA	NA
Gh_D10G1721	2.7169	0.268696	-0.0062048	0.996775	-0.417448	0.897348	2.18229	0.436158	1.45847	0.707433	0.5717	0.98091	0.898083	0.933527
Gh_A04G0934	NA	NA	NA	NA	NA	NA	1.13693	0.884719	1.09204	0.904821	-0.974854	0.98091	-1.04762	0.963951
Gh_A01G0691	0.160857	0.977355	2.68006	0.0390971	3.8093	0.000592856	3.17051	0.0089064	3.13307	0.00938288	-0.304143	0.98091	0.880566	0.521354
Gh_D09G0109	0.0045678	0.982099	0.59581	1.08792e-07	0.2113	0.407972	0.886668	2.25626e-19	0.54655	0.00028363	-0.248254	0.131633	-0.275105	0.502377
Gh_D06G2217	-0.0558076	0.943129	0.241734	0.632764	0.214126	0.743157	0.156596	0.768936	0.0828342	0.905589	0.0682936	0.98091	0.131292	0.963951
Gh_D09G1851	0.268289	0.7429	-1.12801	0.00494404	-1.8948	1.05283e-05	-0.722204	0.133501	-1.60342	0.00162929	-0.0980454	0.98091	0.0342991	0.994364
Gh_A11G2620	-0.180852	0.982099	-0.657411	0.927358	-0.793032	0.92814	-0.786628	0.909597	-0.831517	0.912916	NA	NA	NA	NA
Gh_A02G1678	-0.618096	0.530807	2.02942	5.37653e-06	1.93781	0.000389412	1.94706	3.36052e-07	0.956706	0.0597697	-0.496798	0.503659	0.417208	0.741712
Gh_D02G1680	-0.958903	0.867128	-0.714465	0.869925	-0.800058	0.913926	-2.51817	0.428232	-1.06993	0.773746	0.870094	0.98091	-0.640494	0.963951
Gh_D13G1995	1.3059	0.694383	-1.59619	0.551415	-0.735586	0.811087	0.768603	0.809418	-0.852777	0.889414	-1.02584	0.98091	1.48537	0.905393
Gh_D08G0581	-0.467206	4.3258e-05	0.605133	1.98205e-05	-0.267525	0.403989	0.482691	1.48902e-07	-0.611549	8.52156e-06	-0.30655	0.0607778	-0.0679835	0.963951
Gh_A13G1885	0.10766	0.92399	-1.45818	0.000669038	-1.70152	0.000230617	-1.4391	0.000764041	-1.12195	0.00999351	0.127931	0.98091	-0.413988	0.857371
Gh_D09G0378	-0.0947219	0.859309	0.318186	0.170681	0.397046	0.108681	-0.161823	0.547122	0.21644	0.454243	0.425358	0.179194	0.143581	0.910068
Gh_A07G0906	-1.13565	0.000185279	0.0593665	0.927358	-0.475918	0.410596	-1.28269	3.75184e-09	-1.87329	1.78378e-15	0.24233	0.909163	0.316858	0.800772
Gh_D08G0643	0.780921	0.939692	0.30437	0.959616	2.03876	0.718261	1.13693	0.884719	2.57302	0.601125	-0.0130712	0.99995	0.309325	0.973499
Gh_D06G1761	NA	NA	NA	NA	NA	NA	NA	NA	NA	NA	NA	NA	NA	NA
Gh_D09G1341	-0.00834278	0.982099	-0.652574	0.00282465	0.10155	0.862371	-0.817671	0.000116213	-0.1871	0.583481	0.19649	0.939176	0.338001	0.632986
Gh_D13G0122	0.0203229	0.965661	0.144295	0.584655	7.50183e-05	0.999772	0.357503	0.0451349	0.195576	0.423326	-0.155445	0.899071	-0.119502	0.952436
Gh_A11G0938	0.728467	0.0952605	-0.674932	0.119439	-0.254913	0.651436	-0.0978522	0.896277	0.201904	0.794195	0.188638	0.98091	0.327892	0.807808
Gh_A05G0154	-1.6374	1.12734e-33	-0.0291533	0.927358	-1.63649	2.40196e-19	-2.05986	1.30717e-07	-2.92398	0.0018417	0.431266	0.807772	-0.294244	0.963951
Gh_A01G1883	NA	NA	1.26614	0.866738	1.13052	0.913926	NA	NA	NA	NA	0.9487	0.98091	0.875934	0.963951
Gh_D09G0894	0.222071	0.190582	0.157032	0.238284	-0.0280746	0.930604	0.508415	0.000465481	0.414093	0.0534679	-0.090238	0.974162	-0.164822	0.868893
Gh_A08G0372	-0.80603	0.931333	0.313889	0.94687	-1.67447	0.871709	-0.432774	0.923323	-2.3417	0.758652	-0.00202829	0.99995	NA	NA
Gh_A09G0974	-0.0547785	0.95212	0.387819	0.498922	0.760494	0.0878666	0.187773	0.766337	0.692493	0.111483	0.183937	0.98091	0.069245	0.965182
Gh_A11G0103	-0.0389538	0.981189	0.567566	0.356605	0.144629	0.911023	1.69346	5.55005e-05	1.08412	0.0246563	-1.12125	0.0228076	-0.918279	0.120444
Gh_A08G0971	-0.404252	0.643278	0.302345	0.669569	-0.0856971	0.932048	0.338983	0.539972	0.24936	0.746214	-0.40088	0.869689	-0.683414	0.491622
Gh_D01G1524	0.657289	0.159764	-0.448412	0.344305	-0.0615686	0.931952	0.414533	0.399346	0.307566	0.662184	-0.166144	0.98091	0.345497	0.849999
Gh_D10G0278	-0.191664	0.458682	-0.260225	0.187022	0.0263007	0.941179	-0.514492	0.00153218	-0.120319	0.662866	0.100559	0.98091	0.0118171	0.994364
Gh_D11G2330	0.675678	0.0573274	0.0569205	0.917481	-0.0811349	0.913926	1.03532	0.000144868	0.753947	0.0187307	-0.263996	0.84585	-0.103665	0.963951
Gh_D08G1548	0.297676	0.29843	0.29042	0.206037	0.442575	0.0510319	0.37306	0.114707	0.666382	0.00316214	0.253099	0.713932	0.13051	0.92358
Gh_D08G1500	0.379368	0.411019	-2.53316	6.93937e-09	-1.42282	0.000424747	-2.13968	7.16508e-07	-0.925648	0.0181017	0.0257258	0.99995	-0.0613252	0.979002
Gh_D09G2253	-2.06946	0.867128	4.9643	0.019426	3.60485	0.497208	2.47997	0.282001	2.1223	0.454863	0.475539	0.98091	-0.519277	0.963951
Gh_A04G0623	-0.248984	0.468836	-1.44876	3.83586e-16	-0.0615955	0.899188	-1.74159	2.35744e-19	-0.6814	0.000700318	0.0815635	0.98091	0.426845	0.0587282
Gh_A11G0615	1.40126	0.584789	-0.474307	0.8476	0.590965	0.778259	0.984748	0.701717	1.70933	0.364505	-0.0166777	0.99995	0.338876	0.963951
Gh_A07G0565	0.0905176	0.925945	-1.22985	0.00169545	-1.68388	9.90097e-06	-1.74062	4.82189e-06	-1.32066	0.000515241	0.639435	0.696197	-0.216699	0.963951
Gh_A08G0613	0.18529	0.532282	-1.16352	6.58157e-08	-0.559236	0.0109265	-0.662666	0.000268703	-1.12208	1.67909e-07	-0.276539	0.734565	0.805644	0.00740681
Gh_D06G0948	-0.301973	0.697957	0.423937	0.391813	0.120436	0.913926	0.624489	0.0819203	0.235711	0.701802	-0.462387	0.614658	-0.361256	0.802787
Gh_D03G1156	1.00338	0.719554	-0.0497544	0.972622	1.77837	0.0862887	-2.71155	0.365032	1.45829	0.36156	3.69881	0.252435	1.38215	0.35227
Gh_D10G2099	0.35456	0.217401	0.098653	0.765834	0.327656	0.345697	0.537446	0.00549076	0.489179	0.0262024	-0.0457576	0.98091	0.250818	0.704755
BGI_novel_G002167	0.0756481	0.931333	-0.62039	0.118187	-0.295212	0.508317	-0.749598	0.195317	0.79454	0.66899	0.243771	0.98091	-0.959705	0.815266
Gh_A08G1616	-2.31775	4.1139e-35	1.871	3.96379e-20	0.886221	0.00484765	-0.2781	0.0976568	-0.942188	2.02423e-07	-0.131375	0.943314	-0.432971	0.341795
Gh_D05G0976	-0.0620198	0.931333	0.589867	0.00573898	0.626912	0.00960673	0.629506	0.00112807	0.488401	0.0419237	-0.0612451	0.98091	0.132597	0.924981
Gh_D07G0247	2.1806	0.0127047	-0.309991	0.866738	-0.888968	0.464092	2.78986	1.50877e-23	3.18856	1.45504e-24	-0.870886	0.00326383	-1.8442	1.36266e-07
Gh_A08G2308	NA	NA	1.26614	0.866738	3.28534	0.667949	2.03493	0.787186	NA	NA	-0.910151	0.98091	3.04473	0.85778
Gh_A05G3060	0.171305	0.862415	-0.965885	0.0229676	-1.00811	0.0321787	-0.462643	0.363184	-0.888831	0.0634075	-0.294449	0.98091	0.10875	0.963951
Gh_D09G2268	NA	NA	1.26614	0.866738	NA	NA	NA	NA	NA	NA	0.9487	0.98091	NA	NA
Gh_A10G1808	-2.04588	0.867128	NA	NA	NA	NA	0.166958	0.975255	-0.769816	0.912916	-1.87031	0.98091	-1.04762	0.963951
Gh_A03G0385	0.10628	0.682368	-0.0418403	0.864133	0.764613	4.02745e-07	0.305099	0.00792224	0.406288	0.0426241	-0.201051	0.381752	0.521836	0.0611467
Gh_A06G1208	-0.0565461	0.931333	-0.478318	0.0319974	-0.859248	5.59992e-05	-0.680475	0.00182662	-0.572197	0.0198212	0.181855	0.922148	-0.287987	0.628602
Gh_D06G0955	-0.368331	0.0543101	0.185512	0.419102	-0.272974	0.241364	0.262904	0.116617	-0.452627	0.0192314	-0.406973	0.0815071	-0.132014	0.902625
Gh_D11G3312	1.86792	0.0575349	0.394975	0.835024	2.07442	0.201037	2.20159	6.35747e-09	2.09321	7.54342e-07	0.113779	0.98091	1.91287	0.130415
Gh_D06G0111	0.575982	0.256382	-3.56703	1.13001e-18	-0.928956	0.080214	-2.90482	4.18712e-14	-0.624225	0.146176	-0.0480516	0.99995	0.329295	0.868175
Gh_D02G0537	0.159349	0.666536	0.246629	0.269619	0.393404	0.123846	0.380795	0.0367636	0.367979	0.114952	0.0649874	0.98091	0.241445	0.686202
Gh_D07G2423	-3.66658	9.26729e-76	2.85227	6.19257e-39	1.05226	0.00755439	-1.58943	4.63792e-34	-1.54358	4.2683e-14	0.815517	1.3231e-07	-1.01659	0.00884167
Gh_Sca004867G04	0.55253	0.00272408	-1.30085	1.7858e-16	-0.814504	1.81902e-06	-0.594179	0.00207916	-0.816314	6.20262e-05	-0.116162	0.98091	0.611045	0.0244834
Gh_A07G0153	-0.195453	0.452727	-1.60675	9.87156e-15	-0.503093	0.0455756	-1.89959	7.30628e-22	-1.02655	4.83501e-07	0.135681	0.98091	0.385202	0.460142
Gh_A07G0078	-1.43802	3.6991e-17	1.7415	4.36852e-23	-0.344142	0.360173	0.433079	3.84864e-05	-0.796829	3.36224e-08	-0.0925246	0.95256	-0.929611	0.000335799
Gh_A11G2694	-0.623758	0.931333	1.88889	0.427225	3.09913	0.0656799	1.34438	0.568077	2.21187	0.196563	-0.0259998	0.99995	0.336418	0.963951
Gh_D04G0824	2.49053	0.36692	-1.92939	0.401314	0.73634	0.754299	-2.26526	0.696116	1.13303	0.765743	2.85575	0.894965	2.14546	0.280999
Gh_D10G1288	-0.0367269	0.939692	0.259646	0.269935	0.341034	0.147749	0.418118	0.00906464	0.315658	0.154549	-0.156134	0.872529	0.0447045	0.963951
Gh_D12G2768	-1.14263	0.931333	4.94357	0.0795527	4.61132	0.0700382	0.175154	0.975255	3.47992	0.18764	3.67133	0.343687	0.043948	0.994364
Gh_A12G2208	-0.0249395	0.982099	0.207421	0.710804	0.412296	0.367049	0.534295	0.262679	0.521316	0.348093	-0.309323	0.899071	-0.0770248	0.963951
Gh_D02G2274	0.569702	0.867128	-4.45988	0.0433232	-2.16002	0.294395	-3.83998	0.146652	-3.88009	0.159423	NA	NA	2.33895	0.924318
Gh_A13G0976	-0.00331201	0.990041	-0.0579822	0.838591	0.0337978	0.92814	0.0418299	0.884719	0.264258	0.298009	-0.0642138	0.98091	-0.177219	0.843467
Gh_D09G2094	0.186579	0.208381	0.243588	0.0712115	-0.253237	0.0773311	0.81983	2.48123e-16	0.229747	0.372025	-0.351655	0.0152182	-0.239935	0.684149
Gh_D04G1898	-0.00159212	0.994972	0.326437	0.0191426	0.335133	0.0233563	0.709743	2.81861e-08	0.595657	8.37482e-05	-0.347193	0.0378994	-0.205601	0.504653
Gh_Sca129982G01	1.67401	0.896804	0.853183	0.897106	1.19935	0.859463	1.13693	0.884719	2.01042	0.81711	1.44665	0.98091	0.916421	0.963951
Gh_A10G1852	-3.07745	1.91642e-10	2.56775	1.19326e-07	0.980967	0.318977	-0.852831	0.017531	-1.67632	1.7365e-05	0.385594	0.802146	-0.365695	0.908379
Gh_A03G0078	-0.223714	0.418191	-0.504698	0.0444552	-0.0425389	0.927255	-1.0774	8.56078e-08	-0.0546667	0.904821	0.386835	0.536226	-0.155062	0.880251
Gh_D05G3572	0.273348	0.462673	-0.263646	0.376259	-0.142369	0.863686	-0.271442	0.372771	-0.188572	0.674092	0.319977	0.667456	0.37656	0.723745
Gh_A02G0387	0.071056	0.853595	0.521213	8.86302e-06	0.234284	0.175791	0.8002	1.91623e-11	0.483695	0.00314016	-0.168618	0.552415	-0.121752	0.854662
Gh_A09G1467	0.809647	0.188338	-2.5107	5.76655e-06	-1.85618	0.00833216	-2.72229	0.000633058	-1.44873	0.0434409	1.05643	0.849952	0.460668	0.943099
Gh_D07G2445	1.06901	0.601055	-2.94928	0.101433	-0.277772	0.913926	-0.505294	0.866667	-0.0547744	0.982328	-1.33648	0.98091	0.902988	0.872383
Gh_D11G1196	-0.315859	0.35555	0.536035	0.0198053	0.195475	0.625972	-0.322679	0.267363	0.11477	0.804275	0.58072	0.0834507	-0.179162	0.874301
Gh_A04G0079	0.0333288	0.931333	0.272232	0.0657495	-0.259583	0.32088	0.340527	0.00577638	-0.111944	0.738274	0.00233992	0.99995	-0.0587379	0.963951
Gh_A12G1662	0.780921	0.939692	-0.657411	0.927358	1.63404	0.81508	2.02227	0.773045	3.00328	0.520168	-1.86054	0.98091	-0.52891	0.963951
Gh_D13G1682	0.0938174	0.844784	-1.87963	3.37687e-20	-1.62778	5.76571e-16	-2.04345	6.02993e-18	-1.08816	6.57955e-07	0.294805	0.896953	-0.389639	0.465663
Gh_D09G1813	0.539974	0.000779869	0.0468123	0.851535	0.395038	0.0280439	1.02425	2.30926e-14	0.769539	0.000102696	-0.39889	0.0135299	0.222128	0.719056
Gh_A07G1266	NA	NA	NA	NA	NA	NA	NA	NA	1.09204	0.904821	NA	NA	-1.04762	0.963951
Gh_D08G2696	-0.104592	0.918337	-1.12508	0.00243687	-0.740318	0.0756625	-1.3057	7.28168e-06	-0.635436	0.0297496	0.115761	0.98091	-0.153552	0.950622
Gh_A10G1622	0.15304	0.761071	-1.57684	1.46134e-08	-0.89205	0.017263	-1.04078	0.000200752	-0.458886	0.141703	-0.345667	0.881662	-0.223474	0.917428
Gh_D05G1775	3.47669	0.377132	-2.39497	0.429935	-1.04264	0.828731	1.13693	0.884719	NA	NA	-0.0130711	0.99995	2.35305	0.940748
Gh_A11G2575	1.14073	0.912527	-0.998698	0.866738	2.10101	0.420202	-1.69837	0.830386	-1.75577	0.845597	1.87393	0.98091	5.04682	0.0555898
Gh_D12G1465	-2.20469	3.86398e-47	2.15957	6.56801e-29	0.93383	0.000964711	-0.536815	1.97661e-06	-1.0207	3.023e-08	0.530428	0.00204719	-0.194618	0.870209
Gh_D12G1249	0.595939	0.00247029	-0.279146	0.186394	-0.375441	0.155288	0.463121	0.0157278	-0.0861062	0.863707	-0.107447	0.98091	0.362837	0.531823
Gh_A08G0137	NA	NA	1.26614	0.866738	NA	NA	NA	NA	NA	NA	0.9487	0.98091	NA	NA
Gh_D05G1878	0.0306181	0.959928	-0.774271	0.00315869	-0.175497	0.631673	-0.809299	0.00223044	-0.86949	0.00166467	0.104932	0.98091	0.781413	0.0139096
Gh_D01G1274	0.558295	0.757959	-0.358873	0.797632	0.322486	0.854031	0.759283	0.500348	0.359173	0.845597	-0.520926	0.98091	0.576381	0.890056
Gh_A02G0059	-0.940496	0.870324	-2.13837	0.699091	-1.31225	0.833387	-3.01913	0.463969	-1.21095	0.784643	NA	NA	-0.986602	0.963951
Gh_A02G0228	3.25702	0.457127	-3.1373	0.376495	-0.872143	0.87125	1.13693	0.884719	1.09204	0.904821	-0.974854	0.98091	1.34949	0.963951
Gh_D13G0446	-1.13877	2.9262e-26	0.613767	1.84973e-07	0.537402	0.00030412	-0.0527403	0.744809	0.137946	0.478143	-0.432798	0.000639073	-0.682921	0.000193187
Gh_A13G1567	0.716533	0.939692	0.282905	0.958048	0.190571	0.978765	2.40242	0.489552	2.33447	0.552587	-1.35925	0.98091	-1.37923	0.927706
Gh_A09G0284	-0.5677	0.562475	0.745953	0.217113	0.319499	0.780608	-0.146559	0.880623	-0.546742	0.458557	0.358063	0.938954	0.353512	0.90214
Gh_D05G0497	1.84418	0.00759969	-0.512234	0.504782	-0.190629	0.909003	1.40309	0.00086718	1.5275	0.000317504	-0.0244535	0.99995	0.186362	0.957923
Gh_A13G0205	0.463553	0.256204	-0.676736	0.0425821	-0.48189	0.309588	-0.598436	0.101143	-0.0553199	0.922302	0.422567	0.732319	0.092186	0.963951
Gh_A13G1892	-0.0902298	0.932125	0.743289	0.0450252	0.549199	0.220979	0.786288	0.0149115	0.460798	0.319465	-0.0955363	0.98091	0.0548248	0.972352
Gh_D09G2054	0.703326	0.266105	-2.00887	2.28581e-05	-0.837251	0.106989	-1.48665	0.0097364	-0.262625	0.767673	0.219001	0.98091	0.184634	0.963951
Gh_D12G0387	-0.109419	0.829686	0.312428	0.122978	-0.104112	0.806286	0.164317	0.499114	-0.0901373	0.819442	0.0745457	0.98091	-0.0663554	0.963951
Gh_A11G0440	-0.657659	4.60007e-05	-0.0682096	0.839349	0.490532	0.0234284	-0.861777	1.92562e-09	-0.196901	0.334626	0.174111	0.852474	0.0871716	0.963951
Gh_A07G1781	0.20992	0.832302	0.997409	0.0047722	0.84523	0.0246714	1.20365	0.000202051	1.22145	0.000201397	0.0448839	0.98785	-0.109477	0.963951
Gh_D06G2195	NA	NA	2.1765	0.765834	1.13052	0.913926	3.61479	0.218285	3.31114	0.338091	-1.58862	0.955508	-2.30569	0.760991
Gh_A11G1688	-0.494048	0.233947	-1.02106	0.00385308	-0.950069	0.00759935	-1.56728	3.11487e-06	-1.01147	0.00250554	0.0884108	0.98091	-0.376595	0.722805
Gh_A12G0919	NA	NA	NA	NA	NA	NA	NA	NA	NA	NA	NA	NA	NA	NA
Gh_D03G1554	1.12988	1.96332e-10	-1.409	8.16057e-10	-1.36509	7.6213e-11	-0.583835	0.00222883	-0.874225	7.60163e-06	0.339643	0.541484	0.694615	0.0113074
Gh_A10G0194	-1.37288	0.106636	5.55151	2.55097e-73	5.1303	4.53855e-51	4.7598	1.66451e-98	4.22521	3.65872e-58	-0.536701	0.000185143	-0.406359	0.134671
Gh_D01G1319	-0.0850704	0.897721	0.366786	0.176611	0.600642	0.0116654	0.485854	0.016407	0.432374	0.0635173	-0.162772	0.931168	0.140459	0.883056
Gh_D01G1599	1.02608	0.826007	-3.36195	0.291215	0.505753	0.883954	-1.31815	0.803186	-0.47757	0.921101	-0.974854	0.98091	2.0661	0.74278
Gh_D03G1762	0.564545	0.245764	-0.198531	0.669438	-0.287493	0.545441	0.116111	0.877752	0.106189	0.904821	0.286687	0.923629	0.227784	0.91472
Gh_D05G2913	-0.638634	0.0280597	1.77988	2.67256e-17	2.03253	7.64095e-13	0.858314	4.35601e-10	1.84981	1.69051e-33	0.319898	0.0836467	-0.399736	0.264242
Gh_A01G0034	-0.67084	0.876943	2.67456	0.0345687	1.32735	0.553105	2.01363	0.0774513	1.90262	0.133678	0.0344823	0.99995	-1.19327	0.642384
Gh_D10G0004	NA	NA	NA	NA	NA	NA	NA	NA	21.7999	2.3948e-07	NA	NA	-22.4966	7.68465e-07
Gh_D05G1005	1.5836	0.364978	-1.24766	0.424793	0.0254485	0.98765	1.83728	0.0341993	2.09832	0.0119123	-1.45383	0.374151	-0.432211	0.88348
Gh_D06G0710	0.640183	0.743106	-0.530979	0.731261	0.891717	0.478574	0.241376	0.884134	1.25535	0.112991	-0.0860162	0.999316	0.337462	0.937974
Gh_A08G0487	-2.03811	5.18012e-22	2.2494	4.09512e-31	1.44538	7.13917e-06	0.476325	0.00359112	0.657332	0.000584843	-0.225195	0.573609	-1.19464	3.57413e-05
Gh_A10G1510	-1.13546	8.55488e-08	3.7798	1.17251e-68	1.68506	9.68876e-05	3.07166	0	0.975626	1.71452e-11	-0.386676	0.011507	-0.372654	0.708749
Gh_A12G0462	1.18092	0.0282485	-1.44924	0.00477326	-0.293245	0.808372	-3.7771	0.00019682	0.974795	0.0716697	3.54435	0.00626249	-0.0340107	0.994364
Gh_D10G1733	-1.14263	0.931333	1.26614	0.866738	1.13052	0.913926	1.66394	0.727755	-0.831517	0.912916	-1.50112	0.98091	0.875934	0.963951
Gh_D08G0093	0.410567	0.486334	0.615278	0.0732444	0.588691	0.176823	1.22443	0.000193046	1.06115	0.00194256	-0.160049	0.98091	-0.00599786	0.994414
Gh_D03G1660	-0.342689	0.867128	-0.190129	0.888146	-1.48534	0.363074	-0.199769	0.884719	-0.893731	0.375993	-0.301879	0.98091	-0.883178	0.861513
Gh_A02G0767	0.375513	0.877743	0.70403	0.478594	1.11781	0.200238	1.40745	0.0897508	1.99306	0.00837141	-0.289057	0.98091	-0.443759	0.870712
Gh_D10G2080	2.13125	0.0153218	-1.48992	0.0510751	-0.28565	0.871115	-1.23931	0.450832	-0.0686197	0.978173	1.9234	0.406596	1.9733	0.109106
Gh_D11G3467	-0.00762316	0.982099	1.03472	2.26755e-12	0.864833	6.28116e-10	0.696057	4.48396e-07	0.853128	4.53023e-07	0.372322	0.0343098	0.0612537	0.963951
Gh_D13G1170	0.613007	0.931333	-1.51809	0.708006	-2.53213	0.561654	-2.68839	0.570263	-0.864645	0.885141	1.82224	0.98091	-1.00537	0.963951
Gh_A12G1193	-0.173266	0.931333	-0.521238	0.556211	-0.854636	0.364549	-1.15976	0.150103	-0.732314	0.47096	0.502603	0.98091	-0.239504	0.963951
Gh_D09G1988	0.307493	0.896804	-0.0465114	0.965801	-1.64651	0.209138	-0.145632	0.919453	-0.191683	0.912916	0.444328	0.98091	-1.09172	0.771957
Gh_A07G0734	1.71623	0.267358	-0.814691	0.552344	1.02047	0.257856	0.38399	0.884719	1.33115	0.407679	0.556731	0.98091	1.46344	0.218495
Gh_D12G1651	-0.140819	0.701156	0.730498	5.75266e-05	0.563406	0.00981487	0.77586	1.37629e-09	0.50239	0.00478808	-0.146328	0.809295	-0.0239077	0.980299
Gh_A07G1622	NA	NA	2.19946	0.765516	1.13052	0.913926	NA	NA	NA	NA	1.87393	0.98091	0.875934	0.963951
Gh_A07G0763	-0.683477	0.0480938	0.698182	0.0445478	0.540588	0.147925	-0.063493	0.896448	-0.157389	0.799819	0.117637	0.98091	0.0722274	0.963951
Gh_D03G0127	0.186249	0.83392	0.374666	0.323541	-0.175071	0.817375	0.681265	0.0589446	0.105047	0.904821	-0.0808054	0.98091	-0.0375218	0.989771
Gh_D13G0634	-1.14263	0.931333	NA	NA	NA	NA	-0.786628	0.909597	-0.831517	0.912916	NA	NA	NA	NA
Gh_D05G0115	0.275588	0.331566	0.010316	0.967739	0.25677	0.378301	-0.0314129	0.921139	0.169013	0.615618	0.355318	0.364284	0.420061	0.269005
Gh_D08G1379	0.572203	0.544543	-1.90182	0.0023222	-0.252652	0.867985	-2.33839	3.46699e-08	-1.24279	0.00144825	1.05082	0.310444	1.62123	0.00200266
Gh_A06G1386	0.871936	0.442425	-1.45628	0.0929152	0.7305	0.461395	-2.30989	0.0924416	0.0243823	0.982531	1.76526	0.671423	1.63698	0.114017
Gh_A04G0321	0.468654	0.611518	-1.27075	0.0958959	-0.827413	0.228337	-1.58795	0.0443945	-0.583058	0.552806	0.824287	0.903355	0.281048	0.963951
Gh_D07G0974	2.02528	0.0296699	-4.9229	5.55214e-19	-1.37882	0.0368973	-1.81843	0.000283507	0.0103864	0.98572	-1.04052	0.481464	0.693635	0.389045
Gh_A03G0662	NA	NA	NA	NA	1.13052	0.913926	NA	NA	NA	NA	NA	NA	0.875934	0.963951
Gh_A03G0175	0.356772	0.221127	0.426262	0.0479977	0.0684324	0.898405	0.758231	0.000238438	0.156997	0.685267	0.062654	0.98091	0.324771	0.485044
Gh_D01G0882	-0.0463815	0.950793	-0.424087	0.30871	-0.510364	0.215877	-0.715045	0.0560262	-0.29775	0.570328	0.285281	0.95937	-0.202251	0.940609
Gh_D03G1457	2.39151	4.88574e-18	0.0254225	0.944605	0.489557	0.300601	2.27192	5.94323e-17	2.16067	8.44306e-15	0.184778	0.912074	0.779175	0.0980504
Gh_Sca134196G01	-2.59096	0.434821	2.6209	0.189254	2.07388	0.597666	1.0821	0.453441	0.387051	0.904821	-1.01231	0.803356	-0.859321	0.933849
Gh_A13G1092	-0.450526	0.474178	-1.04763	0.0693755	-0.599007	0.346879	-0.722863	0.117691	-1.32029	0.00944689	-0.73708	0.658415	0.327694	0.929763
BGI_novel_G000991	0.4467	0.261467	-1.03128	0.00224801	-1.11812	0.00116089	-1.33851	0.000432793	-0.428112	0.328487	0.79187	0.344718	-0.186903	0.95901
Gh_A05G1340	-0.779384	0.0691531	2.75324	1.73912e-27	1.34913	0.000100166	2.07437	9.44006e-22	1.53653	1.96288e-09	-0.0612353	0.98091	-0.910754	0.00396263
Gh_D01G1503	0.452914	0.00388546	-0.297301	0.0943056	-0.305342	0.438597	-0.0806426	0.743546	-0.0995585	0.773266	0.274608	0.409094	0.305699	0.690778
BGI_novel_G001443	-0.799849	0.000317445	1.0872	1.75442e-05	-0.599096	0.140326	-0.867169	2.05038e-05	0.11983	0.717925	1.19221	6.97693e-07	-1.46511	2.17871e-06
Gh_A12G0858	0.293413	0.347996	-0.52542	0.0206026	-0.0503933	0.92814	-0.30308	0.29931	-0.137601	0.751529	0.108665	0.98091	0.437705	0.375657
Gh_D05G0897	0.80564	9.56322e-07	-2.50874	9.4738e-38	-1.85133	5.80373e-22	-1.65097	6.08773e-54	-1.59459	1.93968e-36	-0.0159267	0.99995	0.606691	0.00373507
Gh_A05G0701	-0.109054	0.966886	-1.83407	0.219277	-1.14322	0.603483	-0.629086	0.693372	0.139859	0.929328	-1.27504	0.895357	-1.3334	0.672734
Gh_A11G1243	-0.873201	0.000160447	0.705857	0.00283631	0.464394	0.105182	-0.356444	0.108679	0.271511	0.312691	0.229092	0.808654	-0.623625	0.0419337
BGI_novel_G003049	1.13774	0.583279	-0.280546	0.858775	-1.65365	0.287582	0.6171	0.71597	-0.178534	0.944836	0.282245	0.98091	-0.27361	0.966009
Gh_A11G2209	1.01286	0.000612252	-4.15107	5.29565e-102	-2.35223	4.28743e-08	-2.6305	8.47905e-21	-1.41886	7.42273e-07	-0.474378	0.596931	0.138287	0.963951
Gh_A09G0957	-1.52226	0.779366	-1.53038	0.8476	1.72709	0.754349	-3.00799	0.395068	-2.0893	0.572338	NA	NA	2.35667	0.807605
Gh_A09G1761	-0.133098	0.38361	-0.0415133	0.818319	-0.0142527	0.956334	-0.189986	0.0243731	-0.283129	0.0346429	0.0530949	0.98091	0.192361	0.508024
Gh_A11G0622	0.129551	0.68873	-0.986247	7.28517e-11	-0.145053	0.500059	-0.94101	1.53397e-07	0.127027	0.670075	0.12168	0.98091	-0.0863306	0.959993
Gh_D11G3190	0.641169	0.00286209	-1.19586	8.57712e-07	-1.39627	1.22869e-09	-1.05873	0.000221841	-1.62089	3.053e-08	0.542863	0.445549	0.921583	0.0536396
Gh_A01G0664	-0.543786	0.892061	1.29686	0.432858	0.954441	0.655593	0.471066	0.830386	0.658036	0.751759	0.323752	0.98091	-0.19222	0.966671
Gh_D09G1795	0.286626	0.431715	0.688683	0.000890718	1.07759	5.01566e-09	1.35924	2.99632e-12	1.4478	1.96208e-12	-0.344156	0.321254	-0.026854	0.975727
Gh_Sca005698G01	NA	NA	NA	NA	NA	NA	1.13693	0.884719	1.991	0.805959	-0.974854	0.98091	-1.94897	0.963951
Gh_D07G0175	-0.139584	0.878113	-0.155363	0.794782	0.143967	0.863896	-0.31592	0.485402	-0.242173	0.660351	0.0604369	0.98768	0.304273	0.832171
Gh_D13G1550	-0.483275	0.183533	-1.96603	1.79744e-06	-1.24691	0.00153681	-2.18836	3.12433e-11	-1.87293	3.80322e-08	-0.221799	0.98091	0.199172	0.963951
Gh_D05G0508	0.238468	0.605488	0.216383	0.53303	0.837058	0.00806264	0.729223	2.70841e-05	1.83169	8.3895e-28	-0.239048	0.636381	-0.701063	0.00804321
Gh_D05G1508	-0.544135	0.530631	0.993622	0.0351526	0.613386	0.33204	1.98366	7.01439e-10	2.11223	1.18805e-10	-1.49913	1.39284e-06	-1.98764	2.71667e-09
Gh_D10G0250	1.43556	1.40076e-13	-1.40817	2.82516e-10	-0.511029	0.197128	0.733519	0.000176757	0.74755	0.000739037	-0.665789	0.0160891	0.235762	0.853702
Gh_Sca004717G02	0.085019	0.909545	-0.456705	0.13167	-0.827667	0.00849355	-0.39271	0.232546	-0.517725	0.120363	0.060488	0.982304	-0.168951	0.952436
BGI_novel_G001374	-3.83338	0.407377	NA	NA	5.29047	0.0886199	-3.48438	0.298731	-0.680156	0.890455	NA	NA	2.18175	0.68077
Gh_D04G1317	-1.40877	0.495007	0.0367722	0.986667	-1.3948	0.71697	-2.04887	0.241402	-1.09418	0.554675	0.71924	0.98091	-1.65794	0.826507
Gh_D05G3865	NA	NA	NA	NA	NA	NA	NA	NA	1.09204	0.904821	NA	NA	-1.04762	0.963951
Gh_A13G0955	2.32582	0.00794333	1.52107	0.151694	0.634917	0.570718	1.93853	0.000140086	4.28642	4.51332e-38	1.95724	1.56325e-10	-1.26564	0.000137848
Gh_D12G0471	-0.177241	0.609907	0.446906	0.0610877	0.208501	0.501333	0.354325	0.0800763	0.208315	0.414768	-0.0460545	0.98091	-0.120121	0.922267
Gh_A04G1434	NA	NA	NA	NA	1.13052	0.913926	2.032	0.771696	NA	NA	-1.87031	0.98091	0.875934	0.963951
Gh_A09G2206	1.00689	0.000327437	2.16124	1.395e-27	2.47109	2.65094e-19	3.15685	1.03609e-69	2.93103	1.63834e-52	0.0501083	0.98091	0.601257	0.0868408
Gh_D05G0329	0.149863	0.608794	-0.184703	0.422396	-0.408419	0.122661	-0.170842	0.359565	-0.165469	0.539018	0.174093	0.818183	-0.037749	0.968833
Gh_D12G1983	-0.410953	0.129671	0.347764	0.120751	0.012918	0.981265	0.0610325	0.862137	-0.396481	0.1296	-0.0853912	0.98091	0.0550761	0.963951
Gh_Sca038649G01	0.810172	0.727117	-0.694782	0.663947	-0.280803	0.917556	-1.14681	0.632687	0.123513	0.963887	1.30246	0.931454	0.46815	0.963951
BGI_novel_G000363	0.358429	0.753926	-1.36821	0.0327724	-0.478104	0.566504	-1.43606	0.016272	-0.436398	0.586767	0.459201	0.976605	0.373489	0.88481
Gh_A13G1202	-0.769622	0.436258	-0.316175	0.801817	-0.766278	0.51295	-1.27787	0.0834765	-1.25711	0.0999124	0.231278	0.98091	-0.220923	0.963951
Gh_A08G1877	0.163605	0.717827	-0.0856816	0.817482	0.283615	0.317763	0.129329	0.695485	0.230081	0.470767	-0.0137643	0.99995	0.274126	0.607822
Gh_A05G2905	0.559907	0.00696887	-0.147814	0.647784	0.798614	0.000397306	0.513383	1.87749e-05	0.836682	2.65284e-08	-0.0662431	0.98091	0.577367	0.00705937
Gh_A11G1121	-0.130527	0.765425	-0.0852142	0.787547	0.176874	0.591756	-0.250225	0.283507	-0.242928	0.379204	0.0713148	0.98091	0.345877	0.398231
Gh_D11G1224	1.67401	0.896804	-0.599751	0.930669	0.756237	0.913926	1.13693	0.884719	1.09204	0.904821	-0.0130711	0.99995	1.39542	0.952436
Gh_A11G2048	-0.0987687	0.826721	0.281191	0.0867543	-0.167368	0.536745	0.00921523	0.97521	-0.347931	0.119684	0.212163	0.515098	0.139364	0.883056
Gh_A11G2232	0.24808	0.939692	1.02853	0.166437	1.63563	0.016817	1.37631	0.155215	1.28416	0.2353	-0.0696466	0.993258	0.655658	0.621089
Gh_A01G0859	0.905523	0.552536	-1.40015	0.214335	-0.309337	0.871896	-1.32266	0.406293	-0.244815	0.909529	0.867048	0.98091	0.898801	0.769409
Gh_A01G1655	0.531125	0.832292	1.84218	0.00741236	0.462557	0.804378	3.80247	1.77819e-12	3.00656	1.41703e-06	-1.38428	0.00248364	-1.95708	0.00394633
Gh_A05G3785	0.283556	0.0973009	-0.08412	0.729654	0.476228	0.000593656	0.114752	0.576425	0.284249	0.11813	0.122548	0.944226	0.532141	0.00382038
Gh_A07G2297	0.39289	0.928358	1.11105	0.358291	0.692401	0.745835	2.6894	0.00379966	1.76851	0.147597	-1.14107	0.486862	-0.627398	0.892371
Gh_D08G0287	-0.0509432	0.975703	0.72809	0.268886	-0.0519799	0.970207	0.253222	0.778798	0.401096	0.631823	0.461905	0.89504	-0.445581	0.831999
Gh_A03G0338	NA	NA	NA	NA	NA	NA	NA	NA	NA	NA	NA	NA	NA	NA
Gh_D03G0449	NA	NA	NA	NA	1.13052	0.913926	NA	NA	NA	NA	NA	NA	0.875934	0.963951
Gh_D05G2861	-2.65829	0.484373	1.77936	0.726206	0.168749	0.981265	-3.26647	0.300075	-2.3471	0.473819	2.4247	0.970864	-0.0858387	0.994364
Gh_D01G1648	1.89068	0.0111705	-3.06468	1.53427e-06	-0.943376	0.534314	-1.11802	5.20871e-08	-1.04186	3.38943e-06	-0.0156024	0.99995	2.0488	0.0503318
Gh_D01G2013	-0.0292554	0.957901	0.392397	0.111537	-0.131756	0.81498	0.576275	0.00255807	0.075199	0.895361	-0.176484	0.886322	-0.180053	0.910681
Gh_A01G0649	1.43462	2.32123e-05	-1.6348	6.11314e-07	-1.239	0.00868255	-0.0888262	0.8879	-0.382526	0.461358	-0.0740739	0.982744	0.632519	0.494956
Gh_A02G1625	-0.468043	0.921842	-1.00802	0.763263	-0.311586	0.92814	-0.249388	0.909597	-0.662294	0.7943	-1.17758	0.970242	-0.0639711	0.994364
Gh_A01G1253	0.299962	0.891513	-1.13193	0.285338	-0.263876	0.877057	-0.688012	0.536072	-0.496279	0.717023	-0.105386	0.997556	0.588276	0.865441
Gh_D11G0383	0.446307	0.00421055	0.126395	0.536662	-0.16323	0.398126	0.634138	1.19864e-05	0.204782	0.346748	-0.0234833	0.98768	0.134735	0.832865
Gh_D08G0906	-0.433675	0.0101907	0.171678	0.448165	-0.347653	0.252882	-0.132841	0.516509	-0.66909	0.000514389	-0.0913186	0.98091	-0.0564179	0.963951
Gh_D13G0448	0.814161	0.0214044	-1.15164	0.000793828	-0.830201	0.0896951	-0.0850663	0.899986	-0.386135	0.477016	-0.21325	0.98091	0.428151	0.782877
Gh_D05G3312	-0.17027	0.752632	-0.432441	0.153764	0.804567	0.00507626	-0.879983	2.04771e-08	0.582008	0.000896762	0.319142	0.408935	0.10957	0.922267
Gh_D08G2065	-0.00601071	0.98319	0.00725829	0.973922	0.236566	0.364239	-0.0285942	0.909597	0.0645666	0.862319	0.0678699	0.98091	0.223711	0.684838
Gh_A08G2218	NA	NA	NA	NA	1.13052	0.913926	1.13693	0.884719	NA	NA	-0.974854	0.98091	0.875934	0.963951
Gh_A05G0815	0.475647	0.717217	0.722394	0.20376	0.161581	0.907003	1.04127	0.103738	0.651345	0.456151	0.199117	0.98091	0.0447126	0.994364
Gh_A09G0592	-0.772252	0.633815	0.230205	0.884639	0.844646	0.49813	-0.11969	0.921232	-0.167759	0.912916	-0.377771	0.98091	0.296371	0.963951
Gh_D09G2039	0.0991617	0.939692	0.784525	0.0597035	0.223251	0.802599	0.913171	0.0329469	0.302047	0.672597	0.00974232	0.99995	0.0774556	0.965982
Gh_A08G1579	-3.11141	4.06685e-84	2.20978	7.85676e-23	0.993938	0.000332074	-1.57741	1.03489e-30	-1.59175	7.39834e-23	0.71289	0.000958982	-0.470575	0.223092
Gh_Sca205382G01	NA	NA	NA	NA	1.96847	0.842492	NA	NA	1.09204	0.904821	NA	NA	0.765914	0.963951
Gh_A03G0104	-0.3525	0.0859187	0.176543	0.436111	-0.129901	0.799017	-0.320459	0.0311906	-0.54038	0.00459655	0.182142	0.74011	0.114036	0.963951
Gh_D01G1968	0.146547	0.282534	-0.00738752	0.959616	0.413002	0.000289132	0.174623	0.0737687	0.488932	4.15658e-05	0.00295006	0.99995	0.127254	0.762998
Gh_A10G0528	-0.198477	0.975351	1.32004	0.624395	1.19134	0.731209	2.97431	0.0463249	1.52938	0.610837	-1.80931	0.525432	-0.480522	0.963951
Gh_A05G2508	-0.0309833	0.939692	0.825035	4.26127e-09	0.615006	9.84863e-05	1.18095	8.86998e-19	0.835745	1.68099e-06	-0.347325	0.0549084	-0.195165	0.712348
Gh_A10G1737	-0.338403	0.446896	-0.32634	0.411083	-0.358395	0.427742	-0.355006	0.305702	-0.566414	0.111483	-0.272168	0.919746	-0.0739453	0.963951
Gh_A11G1404	-0.417616	0.0577421	0.495654	0.0046833	0.293138	0.204341	0.0968449	0.697746	0.0368718	0.914618	0.021309	0.990985	-0.104722	0.957285
Gh_D02G1035	-0.525187	0.737267	0.399143	0.733696	0.211062	0.913926	1.13956	0.0655179	0.0959175	0.943398	-1.2306	0.186078	-0.351947	0.963951
Gh_A12G2191	0.663779	0.794715	-1.55357	0.33683	-0.298974	0.913926	-0.159556	0.944171	-0.610926	0.821213	-0.688349	0.98091	1.03209	0.844146
Gh_D01G1799	0.349188	0.181542	0.197016	0.465464	0.166156	0.605447	0.521465	0.00393769	0.61407	0.00190998	0.0644557	0.98091	-0.0420282	0.963951
Gh_D11G1016	0.14065	0.831377	-0.520145	0.16661	-0.324845	0.456122	-0.67916	0.0195076	-0.417668	0.274708	0.339061	0.837093	0.290539	0.818509
Gh_A11G1570	1.3815	0.80789	-0.681229	0.866738	-0.066855	0.981939	-1.69482	0.830386	1.7033	0.632604	2.44155	0.970242	-0.327954	0.967022
Gh_A03G1212	0.308249	0.0546559	-0.307456	0.0413647	-0.348682	0.0541686	-0.0741022	0.788681	-0.267913	0.357447	0.112867	0.970242	0.283642	0.669781
Gh_A12G0346	0.0388255	0.939692	-0.488405	0.0598738	-0.0589457	0.924733	-0.874162	0.000681148	-0.268136	0.422635	0.463835	0.461824	0.305816	0.707614
Gh_A09G1340	-0.180852	0.982099	1.78545	0.671053	2.37843	0.63638	2.39275	0.44045	3.61286	0.10315	-0.749852	0.98091	-1.35807	0.801558
Gh_A05G1488	-1.35891	9.13444e-10	0.706835	0.00810997	0.493689	0.207314	-1.1535	7.23299e-08	-0.784322	0.00020397	0.54111	0.153308	-0.0253422	0.99251
Gh_D11G2461	-1.94557	0.00156712	-1.74235	0.237269	-2.1418	0.170897	-3.91361	7.2364e-06	-2.96037	7.31878e-05	0.267478	0.988607	-1.06502	0.899715
Gh_D12G0731	0.375833	0.0756908	-1.53644	1.63286e-14	-1.30049	2.03663e-06	-0.806234	0.000213093	-0.92448	3.50169e-05	-0.316123	0.748607	0.0571524	0.965615
Gh_D07G0449	2.80755	0.00212887	-3.5972	5.00447e-05	-0.601927	0.869917	-0.830271	0.484074	-1.97398	0.140086	0.0858603	0.99995	4.2391	0.0882924
Gh_D12G1354	-0.285551	0.512472	-0.688631	0.0207464	-0.758273	0.0224315	-1.71104	6.6876e-09	-1.29794	9.09365e-06	0.773018	0.16039	0.310145	0.784099
Gh_A07G0828	-0.576783	0.934645	-1.1865	0.8476	-1.31973	0.865613	-2.67468	0.569633	-1.75251	0.715161	0.9487	0.98091	-0.0858387	0.994364
Gh_D07G1300	1.30015	0.867157	-2.13837	0.699091	-2.27407	0.732111	-0.786628	0.909597	1.60543	0.805959	NA	NA	-2.51738	0.927512
Gh_A10G0020	-0.525067	0.00025633	0.0149978	0.953292	-0.195351	0.390583	-0.20338	0.185499	-0.513974	0.00391103	-0.268606	0.350947	-0.149613	0.856278
Gh_A09G0219	-1.14263	0.931333	NA	NA	NA	NA	-0.786628	0.909597	-0.831517	0.912916	NA	NA	NA	NA
Gh_D13G1198	-1.07376	0.929211	3.01876	0.348202	1.61438	0.818771	2.17795	0.354781	1.94041	0.488783	-0.199094	0.992677	-1.33187	0.877344
Gh_Sca032200G01	2.52336	0.509328	-2.39673	0.428654	-0.0507663	0.98768	1.09138	0.883151	-0.831517	0.912916	-0.928258	0.98091	3.35292	0.794025
Gh_A05G3218	NA	NA	1.26614	0.866738	NA	NA	NA	NA	1.09204	0.904821	0.9487	0.98091	-1.04762	0.963951
BGI_novel_G002100	-0.310191	0.280219	0.514115	0.0202706	-0.0212086	0.974093	0.108507	0.745607	-0.00781715	0.982938	0.134137	0.979914	-0.268323	0.82785
Gh_A01G1178	2.25883	0.84191	-1.18495	0.866738	0.171537	0.978976	NA	NA	NA	NA	0.9487	0.98091	2.35731	0.88481
Gh_A10G1870	-0.178282	0.972584	3.11156	0.0136311	2.16333	0.199608	2.17679	0.154102	1.71671	0.379726	0.793426	0.897521	0.326403	0.963951
Gh_D11G2116	0.104976	0.867128	0.228733	0.412876	0.115809	0.824529	0.134896	0.691254	0.251793	0.397482	0.237879	0.790743	0.0268944	0.985487
Gh_D07G0232	0.955401	0.00118935	-0.493031	0.0949947	-0.317795	0.379165	0.491788	0.114216	0.291186	0.471259	0.0114197	0.99995	0.403692	0.4462
Gh_D03G0955	4.275	0.000264774	-5.73597	8.94256e-05	-1.17384	0.571851	-1.40563	0.647154	-0.13458	0.973569	-0.00379899	0.99995	3.29401	0.143583
Gh_A02G0906	-0.0602258	0.922453	-0.573392	0.0094392	-0.634133	0.0044285	-0.907135	1.79792e-05	-0.841691	0.00048198	0.31138	0.697998	0.204009	0.856278
Gh_D13G2321	1.70353	0.896804	-1.56803	0.8476	-1.7181	0.871484	NA	NA	NA	NA	NA	NA	NA	NA
Gh_D13G0926	-1.36067	0.041555	3.71134	1.9011e-26	3.19161	1.19282e-11	3.47755	1.01196e-54	3.79429	4.36412e-68	-1.08127	1.53315e-09	-1.90726	2.21092e-14
Gh_D02G0978	-1.14263	0.931333	NA	NA	NA	NA	-0.786628	0.909597	-0.831517	0.912916	NA	NA	NA	NA
Gh_A08G1664	-0.573767	0.00659183	1.8062	3.19973e-50	0.649433	0.0197512	1.55759	3.97321e-31	0.954429	1.37257e-08	-0.283444	0.02899	-0.823769	0.00178245
Gh_A11G0971	0.22933	0.468686	-0.309469	0.293632	-0.235341	0.493419	0.325802	0.136086	0.490357	0.0320379	-0.365897	0.428145	-0.439603	0.273856
Gh_D11G3234	0.136015	0.476878	0.23115	0.106169	0.284042	0.108775	0.312475	0.00508434	0.417476	0.00223047	0.0940815	0.940645	0.0599032	0.963951
Gh_A12G2086	-0.716898	0.369921	-1.06906	0.16618	-0.0534654	0.965989	-2.1946	0.00140492	-0.570487	0.484236	0.44494	0.98091	-0.143851	0.963951
Gh_D11G1689	0.2242	0.516764	0.295942	0.190733	0.474213	0.174294	0.543685	0.000609595	0.780092	6.56178e-06	0.01376	0.99995	-0.026843	0.986235
BGI_novel_G003093	-6.09935	0.321946	6.17395	0.222023	5.9738	0.0226454	-5.73934	0.26089	-4.82238	0.0154719	5.86341	0.633947	4.76218	0.0811936
Gh_A07G2071	0.574733	0.733664	-0.173677	0.901379	1.40959	0.0294908	-1.06956	0.460213	1.01187	0.317717	1.50793	0.589592	1.02889	0.322009
Gh_D07G1233	0.0370647	0.962627	-0.390595	0.363383	-0.311048	0.547173	-0.0871324	0.884719	-0.0315544	0.964151	-0.228333	0.98091	-0.186754	0.949378
Gh_Sca027063G01	0.780921	0.939692	-0.657411	0.927358	0.168749	0.981265	NA	NA	NA	NA	NA	NA	0.875934	0.963951
Gh_D02G2094	-0.365872	0.939692	-1.29891	0.699091	-2.32607	0.548843	-3.47057	0.320602	-1.06714	0.788402	1.83042	0.98091	-1.56779	0.952025
Gh_A06G0484	-0.536479	0.917385	-0.524357	0.888514	-1.08431	0.819899	-0.419606	0.884719	-0.733495	0.820152	-0.59616	0.98091	-0.821671	0.963951
Gh_A13G0321	0.780921	0.939692	2.51195	0.43637	2.06371	0.711995	2.04455	0.770244	1.09204	0.904821	1.29422	0.98091	1.81248	0.915425
Gh_D05G2147	-0.21065	0.543537	-2.02685	1.33651e-15	-1.35044	5.47645e-08	-2.59603	1.62544e-27	-1.49131	3.4835e-12	0.396871	0.82739	-0.012809	0.994364
Gh_D03G0273	NA	NA	NA	NA	2.05586	0.835991	NA	NA	NA	NA	NA	NA	1.79502	0.963951
Gh_D13G0590	-2.02332	0.867157	1.26614	0.866738	NA	NA	-1.67477	0.830386	0.736453	0.904821	0.9487	0.98091	-2.54155	0.900605
Gh_D05G0756	-0.235784	0.411321	-0.245942	0.311466	-0.527125	0.0233563	-0.88869	2.75314e-06	-0.737244	0.00104107	0.44535	0.207882	0.030519	0.982407
Gh_D12G1883	0.04282	0.939692	-0.163436	0.655516	-0.456134	0.14259	-0.11767	0.731532	-0.31924	0.309601	0.0338926	0.990778	-0.0377039	0.97896
Gh_A03G0145	0.887182	5.21114e-05	-1.16317	3.03112e-07	0.0597759	0.922236	-0.262708	0.428644	0.700826	0.00336542	0.0243257	0.99995	0.30417	0.64496
Gh_A09G0161	-0.273848	0.903015	-1.92279	0.165338	-1.847	0.163661	-2.40484	0.0444954	-2.1917	0.0908716	0.242269	0.991447	0.129203	0.994364
Gh_D09G1592	0.116152	0.887629	-0.545483	0.0723985	-0.165422	0.767313	-0.520815	0.13326	-0.109268	0.861161	0.128286	0.98091	0.116995	0.963951
Gh_A08G0388	0.210188	0.221494	0.636202	1.76768e-10	0.60205	0.000372309	0.774518	1.99224e-10	1.03711	3.32198e-11	0.111249	0.873759	-0.169209	0.80093
Gh_A10G0825	0.780921	0.939692	-0.657411	0.927358	0.168749	0.981265	NA	NA	NA	NA	NA	NA	0.875934	0.963951
Gh_A13G1840	0.0132621	0.956459	0.116656	0.376609	-0.209526	0.183165	0.327497	0.00048737	0.00157012	0.992228	-0.159324	0.498635	-0.141535	0.739583
Gh_D01G2170	-1.07923	1.07484e-12	0.733975	3.55077e-05	-0.0326905	0.947411	-0.726829	4.3103e-08	-0.82892	2.87343e-08	0.41959	0.0492737	-0.22675	0.726066
Gh_A06G0386	0.475172	0.897417	-0.34593	0.881823	-1.29214	0.621881	0.827312	0.718514	0.498612	0.858299	-0.661904	0.98091	-1.25786	0.852851
Gh_D08G1933	-1.10704	0.931333	2.51913	0.434175	2.88676	0.366016	1.96402	0.480873	0.681201	0.904821	-0.4928	0.98091	1.15853	0.9186
Gh_A11G2749	-0.176156	0.354067	0.54482	6.23899e-06	0.21111	0.324235	0.397012	8.94605e-05	0.330189	0.0133625	0.00980126	0.99995	-0.238809	0.380994
Gh_A11G1910	2.41541	2.91315e-07	-3.30542	4.5811e-10	-1.32062	0.00620023	-2.58398	0.00279869	-0.475027	0.621572	1.72863	0.409816	1.62776	0.0120826
Gh_A05G1439	2.05374	0.410778	-0.502901	0.819404	-1.32487	0.591257	0.590259	0.884719	0.562269	0.904821	0.997372	0.98091	0.231268	0.987545
Gh_D02G0853	NA	NA	NA	NA	1.13052	0.913926	NA	NA	NA	NA	NA	NA	0.875934	0.963951
Gh_A09G0248	-0.634269	0.117787	-1.1882	0.0159773	-1.42292	0.00565792	-2.1467	5.05958e-10	-1.73171	1.41018e-06	0.362123	0.974528	-0.268626	0.956566
Gh_A06G0654	-0.459686	0.0485197	0.97255	8.65256e-11	0.303606	0.261241	0.341227	0.0733381	0.327757	0.149542	0.211217	0.611292	-0.426684	0.182592
Gh_A02G0718	-0.263157	0.867157	0.269539	0.786138	0.362213	0.745835	-0.435747	0.626552	0.184097	0.877156	0.480424	0.956827	-0.0289144	0.994364
BGI_novel_G001417	0.275792	0.622074	0.284223	0.459628	0.0215318	0.976519	0.535182	0.0569858	0.175333	0.734996	0.0646665	0.98091	0.179552	0.914051
Gh_D12G2354	0.207006	0.390219	0.61456	0.00013511	0.571887	0.00567823	0.991086	4.37639e-23	0.814461	7.12341e-07	-0.132676	0.758079	0.0203511	0.988473
Gh_D08G0145	-0.323648	0.377357	0.802535	0.0012771	0.869352	0.00129485	0.583941	0.00113206	0.824033	2.33109e-05	-0.0670011	0.98091	-0.220629	0.700636
Gh_A12G1073	-0.447464	0.00918612	-1.00254	2.1399e-07	-0.864099	1.6162e-05	-1.44248	1.64245e-20	-1.03449	6.46404e-09	0.0314549	0.990642	-0.219943	0.763503
Gh_A08G2288	-0.451954	0.897792	0.567633	0.770304	0.746988	0.726182	-0.832781	0.689191	-0.297254	0.906541	0.991765	0.962043	0.648712	0.934803
Gh_A02G1223	-0.110434	0.822214	-1.90409	1.52367e-17	-1.05944	2.09617e-06	-2.28224	5.60089e-20	-1.14438	2.01206e-06	0.304892	0.909615	0.0315942	0.987273
Gh_A13G1816	0.0809754	0.887773	-0.00714062	0.977666	-0.0525602	0.913926	0.053579	0.884719	0.131769	0.710936	0.0587115	0.98091	-0.0469419	0.963951
Gh_A05G2438	NA	NA	NA	NA	1.13052	0.913926	1.13693	0.884719	NA	NA	-0.974854	0.98091	0.875934	0.963951
Gh_A12G0078	-0.494425	0.000144495	-0.314674	0.00837844	-0.391048	0.0711088	-0.68417	5.88717e-12	-0.719644	5.33639e-08	-0.0861781	0.929592	-0.110175	0.922429
[truncated: 62,312 more rows]

## Sheet: Supplementary Table S5
Supplementary Table S5 Differentially expressed response genes
tf_family	gene_id	go_term_mix	go_level1_mix	go_level2_mix	diffexp_log2fc_CK-vs-VIGS	diffexp_deseq2_qvalue_CK-vs-VIGS	diffexp_log2fc_VIGS-vs-VIGS_D	diffexp_deseq2_qvalue_VIGS-vs-VIGS_D	diffexp_log2fc_VIGS-vs-VIGS_S	diffexp_deseq2_qvalue_VIGS-vs-VIGS_S
WRKY	Gh_A05G1019	[C]GO:0043229//intracellular organelle;GO:0043227//membrane-bounded organelle;GO:0110165//cellular anatomical entity;GO:0043226//organelle;GO:0005634//nucleus;GO:0005622//intracellular anatomical structure;GO:0043231//intracellular membrane-bounded organelle;[F]GO:0140110//transcription regulator activity;GO:0003677//DNA binding;GO:0005488//binding;GO:0003676//nucleic acid binding;GO:0003700//DNA…	cellular_component;molecular_function	[C]cellular anatomical entity;[F]transcription regulator activity;binding;	-2.80816	3.0351e-29	2.20541	6.29327e-24	1.5172	1.44367e-05
WRKY	Gh_A05G0528	[C]GO:0110165//cellular anatomical entity;GO:0043229//intracellular organelle;GO:0005622//intracellular anatomical structure;GO:0043231//intracellular membrane-bounded organelle;GO:0043226//organelle;GO:0043227//membrane-bounded organelle;GO:0005634//nucleus;[F]GO:0003700//DNA-binding transcription factor activity;GO:1901363//heterocyclic compound binding;GO:0003676//nucleic acid binding;GO:00435…	molecular_function;cellular_component	[C]cellular anatomical entity;[F]transcription regulator activity;binding;	-1.43229	1.29769e-08	2.0971	3.80739e-24	1.96461	1.07309e-13
WRKY	Gh_A03G0210	[C]GO:0043226//organelle;GO:0110165//cellular anatomical entity;GO:0043227//membrane-bounded organelle;GO:0043229//intracellular organelle;GO:0005622//intracellular anatomical structure;GO:0005634//nucleus;GO:0043231//intracellular membrane-bounded organelle;[F]GO:0003676//nucleic acid binding;GO:0043565//sequence-specific DNA binding;GO:0003700//DNA-binding transcription factor activity;GO:19013…	cellular_component;molecular_function	[C]cellular anatomical entity;[F]transcription regulator activity;binding;	-0.923239	9.49587e-10	1.70459	9.37021e-32	1.74508	1.11206e-19
WRKY	Gh_A06G2118	[C]GO:0005622//intracellular anatomical structure;GO:0043227//membrane-bounded organelle;GO:0043229//intracellular organelle;GO:0110165//cellular anatomical entity;GO:0043226//organelle;GO:0043231//intracellular membrane-bounded organelle;GO:0005634//nucleus;[F]GO:0003676//nucleic acid binding;GO:1901363//heterocyclic compound binding;GO:0043565//sequence-specific DNA binding;GO:0003700//DNA-bind…	cellular_component;molecular_function	[C]cellular anatomical entity;[F]transcription regulator activity;binding;	-0.428732	0.0251722	0.752985	6.84207e-07	0.935272	6.90517e-09
WRKY	Gh_D05G2642	[C]GO:0043226//organelle;GO:0043229//intracellular organelle;GO:0043231//intracellular membrane-bounded organelle;GO:0110165//cellular anatomical entity;GO:0005634//nucleus;GO:0043227//membrane-bounded organelle;GO:0005622//intracellular anatomical structure;[F]GO:0140110//transcription regulator activity;GO:0003676//nucleic acid binding;GO:0005488//binding;GO:0043565//sequence-specific DNA bindi…	molecular_function;cellular_component	[C]cellular anatomical entity;[F]binding;transcription regulator activity;	-1.52601	1.9841e-15	1.2679	1.33614e-09	2.25737	2.43412e-27
WRKY	Gh_A05G2378	[C]GO:0016021//integral component of membrane;GO:0016020//membrane;GO:0043227//membrane-bounded organelle;GO:0031224//intrinsic component of membrane;GO:0043226//organelle;GO:0110165//cellular anatomical entity;GO:0043231//intracellular membrane-bounded organelle;GO:0043229//intracellular organelle;GO:0005634//nucleus;GO:0005622//intracellular anatomical structure;[F]GO:1901265//nucleoside phosph…	molecular_function;cellular_component	[C]cellular anatomical entity;[F]transcription regulator activity;binding;catalytic activity;	-0.753649	3.1004e-15	1.01796	4.12912e-19	1.20673	3.76217e-26
WRKY	Gh_A12G1116	[C]GO:0043229//intracellular organelle;GO:0110165//cellular anatomical entity;GO:0005622//intracellular anatomical structure;GO:0043227//membrane-bounded organelle;GO:0043226//organelle;GO:0005634//nucleus;GO:0043231//intracellular membrane-bounded organelle;[F]GO:0005488//binding;GO:0043565//sequence-specific DNA binding;GO:0097159//organic cyclic compound binding;GO:0003700//DNA-binding transcr…	cellular_component;molecular_function	[C]cellular anatomical entity;[F]transcription regulator activity;binding;	-1.29392	0.000150594	2.4136	3.02369e-26	1.31794	0.000344599
WRKY	Gh_D07G0023	[C]GO:0043226//organelle;GO:0005634//nucleus;GO:0043231//intracellular membrane-bounded organelle;GO:0043229//intracellular organelle;GO:0043227//membrane-bounded organelle;GO:0110165//cellular anatomical entity;GO:0005622//intracellular anatomical structure;[F]GO:0140110//transcription regulator activity;GO:0043565//sequence-specific DNA binding;GO:0003676//nucleic acid binding;GO:0097159//organ…	molecular_function;cellular_component	[C]cellular anatomical entity;[F]transcription regulator activity;binding;	-0.991043	3.32075e-11	0.993981	2.7344e-08	1.78569	3.69524e-23
WRKY	Gh_D09G2332	[C]GO:0110165//cellular anatomical entity;GO:0043231//intracellular membrane-bounded organelle;GO:0043229//intracellular organelle;GO:0005634//nucleus;GO:0043227//membrane-bounded organelle;GO:0005622//intracellular anatomical structure;GO:0043226//organelle;[F]GO:0003700//DNA-binding transcription factor activity;GO:0140110//transcription regulator activity;GO:0097159//organic cyclic compound bi…	cellular_component;molecular_function	[C]cellular anatomical entity;[F]transcription regulator activity;binding;	-1.70857	4.48864e-26	2.29808	3.2986e-51	1.06685	1.46634e-07
WRKY	Gh_Sca005978G01	[C]GO:0043231//intracellular membrane-bounded organelle;GO:0043226//organelle;GO:0005634//nucleus;GO:0043227//membrane-bounded organelle;GO:0110165//cellular anatomical entity;GO:0005622//intracellular anatomical structure;GO:0043229//intracellular organelle;[F]GO:0005488//binding;GO:0003676//nucleic acid binding;GO:0140110//transcription regulator activity;GO:0003700//DNA-binding transcription f…	cellular_component;molecular_function	[C]cellular anatomical entity;[F]transcription regulator activity;binding;	-2.33714	1.14785e-18	2.45189	4.4268e-20	1.99351	2.62055e-07
WRKY	Gh_A11G1801	[C]GO:0043226//organelle;GO:0043227//membrane-bounded organelle;GO:0110165//cellular anatomical entity;GO:0043229//intracellular organelle;GO:0043231//intracellular membrane-bounded organelle;GO:0005634//nucleus;GO:0005622//intracellular anatomical structure;[F]GO:0005488//binding;GO:0097159//organic cyclic compound binding;GO:1901363//heterocyclic compound binding;GO:0003676//nucleic acid bindin…	molecular_function;cellular_component	[C]cellular anatomical entity;[F]binding;transcription regulator activity;	-0.469764	3.2104e-05	0.429688	0.000381845	0.715511	0.00042646
WRKY	Gh_D02G0605	[C]GO:0043231//intracellular membrane-bounded organelle;GO:0005634//nucleus;GO:0043227//membrane-bounded organelle;GO:0110165//cellular anatomical entity;GO:0043229//intracellular organelle;GO:0043226//organelle;GO:0005622//intracellular anatomical structure;[F]GO:0140110//transcription regulator activity;GO:0003700//DNA-binding transcription factor activity;GO:0005488//binding;GO:1901363//hetero…	molecular_function;cellular_component	[C]cellular anatomical entity;[F]binding;transcription regulator activity;	-2.38001	8.68592e-49	2.08761	1.06153e-39	1.13698	1.04561e-07
WRKY	Gh_D07G0824	[C]GO:0043231//intracellular membrane-bounded organelle;GO:0043229//intracellular organelle;GO:0043226//organelle;GO:0110165//cellular anatomical entity;GO:0043227//membrane-bounded organelle;GO:0005622//intracellular anatomical structure;GO:0005634//nucleus;[F]GO:0097159//organic cyclic compound binding;GO:0005488//binding;GO:0003700//DNA-binding transcription factor activity;GO:0003676//nucleic…	cellular_component;molecular_function	[C]cellular anatomical entity;[F]binding;transcription regulator activity;	-1.76544	8.13456e-19	2.15399	9.93707e-34	1.38014	2.97504e-07
WRKY	Gh_A05G1472	[C]GO:0043227//membrane-bounded organelle;GO:0110165//cellular anatomical entity;GO:0005634//nucleus;GO:0043231//intracellular membrane-bounded organelle;GO:0005622//intracellular anatomical structure;GO:0043226//organelle;GO:0043229//intracellular organelle;[F]GO:0097159//organic cyclic compound binding;GO:1901363//heterocyclic compound binding;GO:0003700//DNA-binding transcription factor activi…	cellular_component;molecular_function	[C]cellular anatomical entity;[F]binding;transcription regulator activity;	-1.6321	5.5728e-21	2.09386	2.27411e-41	0.941498	0.00182691
WRKY	Gh_D12G2429	[C]GO:0043229//intracellular organelle;GO:0043227//membrane-bounded organelle;GO:0005634//nucleus;GO:0043231//intracellular membrane-bounded organelle;GO:0110165//cellular anatomical entity;GO:0005622//intracellular anatomical structure;GO:0043226//organelle;[F]GO:0003700//DNA-binding transcription factor activity;GO:0005488//binding;GO:0003676//nucleic acid binding;GO:0140110//transcription regu…	molecular_function;cellular_component	[C]cellular anatomical entity;[F]transcription regulator activity;binding;	-1.59276	0.0179618	2.64552	9.37774e-12	2.40625	4.39601e-09
WRKY	Gh_A05G0483	[C]GO:0043227//membrane-bounded organelle;GO:0005622//intracellular anatomical structure;GO:0005634//nucleus;GO:0043231//intracellular membrane-bounded organelle;GO:0043229//intracellular organelle;GO:0043226//organelle;GO:0110165//cellular anatomical entity;[F]GO:0043565//sequence-specific DNA binding;GO:0003677//DNA binding;GO:0097159//organic cyclic compound binding;GO:0003700//DNA-binding tra…	cellular_component;molecular_function	[C]cellular anatomical entity;[F]binding;transcription regulator activity;	-1.95827	2.1845e-41	1.28732	7.21755e-12	0.849604	1.68453e-05
WRKY	Gh_D07G0505	[C]GO:0110165//cellular anatomical entity;GO:0043227//membrane-bounded organelle;GO:0043226//organelle;GO:0005622//intracellular anatomical structure;GO:0005634//nucleus;GO:0043229//intracellular organelle;GO:0043231//intracellular membrane-bounded organelle;[F]GO:0043565//sequence-specific DNA binding;GO:0003676//nucleic acid binding;GO:0003700//DNA-binding transcription factor activity;GO:01401…	molecular_function;cellular_component	[C]cellular anatomical entity;[F]binding;transcription regulator activity;	4.84529	0.0290873	3.4822	1.16111e-11	1.95805	0.00802627
WRKY	Gh_A10G1549	[C]GO:0043226//organelle;GO:0043227//membrane-bounded organelle;GO:0110165//cellular anatomical entity;GO:0043231//intracellular membrane-bounded organelle;GO:0043229//intracellular organelle;GO:0005634//nucleus;GO:0005622//intracellular anatomical structure;[F]GO:0003700//DNA-binding transcription factor activity;GO:0140110//transcription regulator activity;GO:0003676//nucleic acid binding;GO:19…	cellular_component;molecular_function	[C]cellular anatomical entity;[F]transcription regulator activity;binding;	-1.93214	2.52414e-35	2.44869	5.57919e-95	1.52535	3.94451e-17
WRKY	Gh_A09G0118	[C]GO:0005622//intracellular anatomical structure;GO:0043229//intracellular organelle;GO:0043226//organelle;GO:0043231//intracellular membrane-bounded organelle;GO:0110165//cellular anatomical entity;GO:0005634//nucleus;GO:0043227//membrane-bounded organelle;[F]GO:0043565//sequence-specific DNA binding;GO:0140110//transcription regulator activity;GO:0097159//organic cyclic compound binding;GO:000…	cellular_component;molecular_function	[C]cellular anatomical entity;[F]transcription regulator activity;binding;	0.435804	0.00587033	0.59872	9.65042e-06	0.421318	0.0112084
WRKY	Gh_D12G2301	[C]GO:0110165//cellular anatomical entity;GO:0043226//organelle;GO:0043229//intracellular organelle;GO:0005634//nucleus;GO:0043231//intracellular membrane-bounded organelle;GO:0005622//intracellular anatomical structure;GO:0043227//membrane-bounded organelle;[F]GO:0097159//organic cyclic compound binding;GO:0140110//transcription regulator activity;GO:0001067//transcription regulatory region nucl…	molecular_function;cellular_component	[C]cellular anatomical entity;[F]transcription regulator activity;binding;	-3.61542	1.47779e-72	2.4943	2.18071e-28	0.927794	0.0034275
WRKY	Gh_D10G1797	[C]GO:0043226//organelle;GO:0043229//intracellular organelle;GO:0005634//nucleus;GO:0043227//membrane-bounded organelle;GO:0043231//intracellular membrane-bounded organelle;GO:0005622//intracellular anatomical structure;GO:0110165//cellular anatomical entity;[F]GO:0005488//binding;GO:1901363//heterocyclic compound binding;GO:0003700//DNA-binding transcription factor activity;GO:0097159//organic c…	cellular_component;molecular_function	[C]cellular anatomical entity;[F]binding;transcription regulator activity;	-1.88669	3.16941e-44	1.69895	1.94738e-35	0.910589	3.59741e-06
WRKY	Gh_Sca009206G01	[C]GO:0043229//intracellular organelle;GO:0110165//cellular anatomical entity;GO:0043231//intracellular membrane-bounded organelle;GO:0043226//organelle;GO:0043227//membrane-bounded organelle;GO:0005622//intracellular anatomical structure;GO:0005634//nucleus;[F]GO:1901363//heterocyclic compound binding;GO:0043565//sequence-specific DNA binding;GO:0003700//DNA-binding transcription factor activity…	molecular_function;cellular_component	[C]cellular anatomical entity;[F]binding;transcription regulator activity;	-1.59276	0.0179618	2.64552	9.37774e-12	2.40625	4.39601e-09
WRKY	Gh_D11G1963	[C]GO:0110165//cellular anatomical entity;GO:0043226//organelle;GO:0005634//nucleus;GO:0043229//intracellular organelle;GO:0005622//intracellular anatomical structure;GO:0043227//membrane-bounded organelle;GO:0043231//intracellular membrane-bounded organelle;[F]GO:0043565//sequence-specific DNA binding;GO:0005488//binding;GO:0003677//DNA binding;GO:0097159//organic cyclic compound binding;GO:0140…	molecular_function;cellular_component	[C]cellular anatomical entity;[F]binding;transcription regulator activity;	-0.70411	3.74021e-08	1.38083	1.18592e-31	1.23147	3.24471e-10
WRKY	Gh_D05G1645	[C]GO:0005622//intracellular anatomical structure;GO:0110165//cellular anatomical entity;GO:0043229//intracellular organelle;GO:0043231//intracellular membrane-bounded organelle;GO:0005634//nucleus;GO:0043226//organelle;GO:0043227//membrane-bounded organelle;[F]GO:0003676//nucleic acid binding;GO:0097159//organic cyclic compound binding;GO:0043565//sequence-specific DNA binding;GO:0140110//transc…	cellular_component;molecular_function	[C]cellular anatomical entity;[F]transcription regulator activity;binding;	-1.70743	6.92486e-25	2.17173	1.49427e-31	1.00596	0.00635112
WRKY	Gh_D03G1371	[C]GO:0043231//intracellular membrane-bounded organelle;GO:0005634//nucleus;GO:0043229//intracellular organelle;GO:0110165//cellular anatomical entity;GO:0043226//organelle;GO:0043227//membrane-bounded organelle;GO:0005622//intracellular anatomical structure;[F]GO:0003677//DNA binding;GO:0003676//nucleic acid binding;GO:1901363//heterocyclic compound binding;GO:0043565//sequence-specific DNA bind…	molecular_function;cellular_component	[C]cellular anatomical entity;[F]transcription regulator activity;binding;	-1.21308	1.13384e-10	2.0595	7.99397e-28	2.10375	6.38625e-19
WRKY	Gh_A06G1923	[C]GO:0043229//intracellular organelle;GO:0043227//membrane-bounded organelle;GO:0043231//intracellular membrane-bounded organelle;GO:0005622//intracellular anatomical structure;GO:0043226//organelle;GO:0005634//nucleus;GO:0110165//cellular anatomical entity;[F]GO:1901363//heterocyclic compound binding;GO:0140110//transcription regulator activity;GO:0003676//nucleic acid binding;GO:0003677//DNA b…	cellular_component;molecular_function	[C]cellular anatomical entity;[F]transcription regulator activity;binding;	-1.75866	6.81603e-23	2.26755	2.62768e-47	1.99377	6.66142e-20
WRKY	Gh_A08G1191	[C]GO:0005634//nucleus;GO:0043231//intracellular membrane-bounded organelle;GO:0043227//membrane-bounded organelle;GO:0005622//intracellular anatomical structure;GO:0110165//cellular anatomical entity;GO:0043226//organelle;GO:0043229//intracellular organelle;[F]GO:0003700//DNA-binding transcription factor activity;GO:1990837//sequence-specific double-stranded DNA binding;GO:0003677//DNA binding;G…	cellular_component;molecular_function	[C]cellular anatomical entity;[F]transcription regulator activity;binding;	-2.37642	7.14272e-42	2.73947	5.92557e-51	2.30946	2.0269e-35
WRKY	Gh_A12G1670	[C]GO:0043229//intracellular organelle;GO:0005634//nucleus;GO:0043227//membrane-bounded organelle;GO:0043226//organelle;GO:0043231//intracellular membrane-bounded organelle;GO:0005622//intracellular anatomical structure;GO:0110165//cellular anatomical entity;[F]GO:0140110//transcription regulator activity;GO:1901363//heterocyclic compound binding;GO:0003677//DNA binding;GO:0005516//calmodulin bin…	cellular_component;molecular_function	[C]cellular anatomical entity;[F]binding;transcription regulator activity;	-0.416896	0.000263756	0.936373	6.2152e-17	0.458484	0.0106494
WRKY	Gh_D08G1474	[C]GO:0005634//nucleus;GO:0043231//intracellular membrane-bounded organelle;GO:0043227//membrane-bounded organelle;GO:0043229//intracellular organelle;GO:0043226//organelle;GO:0110165//cellular anatomical entity;GO:0005622//intracellular anatomical structure;[F]GO:1901363//heterocyclic compound binding;GO:0097159//organic cyclic compound binding;GO:0003677//DNA binding;GO:0005488//binding;GO:0003…	molecular_function;cellular_component	[C]cellular anatomical entity;[F]transcription regulator activity;binding;	-1.41127	1.77806e-07	1.62521	9.42719e-10	1.13753	7.03923e-05
WRKY	Gh_D10G0117	[C]GO:0043231//intracellular membrane-bounded organelle;GO:0005622//intracellular anatomical structure;GO:0043226//organelle;GO:0005634//nucleus;GO:0110165//cellular anatomical entity;GO:0043229//intracellular organelle;GO:0043227//membrane-bounded organelle;[F]GO:0005488//binding;GO:0043565//sequence-specific DNA binding;GO:0003676//nucleic acid binding;GO:0003700//DNA-binding transcription fact…	cellular_component;molecular_function	[C]cellular anatomical entity;[F]binding;transcription regulator activity;	-0.879234	1.87924e-26	1.21258	6.64816e-39	1.00659	4.81574e-06
WRKY	Gh_A11G0118	[C]GO:0110165//cellular anatomical entity;GO:0043227//membrane-bounded organelle;GO:0043229//intracellular organelle;GO:0043231//intracellular membrane-bounded organelle;GO:0005634//nucleus;GO:0005622//intracellular anatomical structure;GO:0043226//organelle;[F]GO:0003690//double-stranded DNA binding;GO:0001067//transcription regulatory region nucleic acid binding;GO:0005488//binding;GO:1990837//…	cellular_component;molecular_function	[C]cellular anatomical entity;[F]binding;transcription regulator activity;	-4.40284	4.60098e-34	2.54476	2.57269e-07	1.66789	0.00964115
WRKY	Gh_D06G1966	[C]GO:0005622//intracellular anatomical structure;GO:0110165//cellular anatomical entity;GO:0005634//nucleus;GO:0043229//intracellular organelle;GO:0043226//organelle;GO:0043227//membrane-bounded organelle;GO:0043231//intracellular membrane-bounded organelle;[F]GO:0003677//DNA binding;GO:0005488//binding;GO:0043565//sequence-specific DNA binding;GO:0003676//nucleic acid binding;GO:0003700//DNA-bi…	molecular_function;cellular_component	[C]cellular anatomical entity;[F]binding;transcription regulator activity;	-1.69876	1.20031e-18	1.47106	2.62883e-14	1.66142	1.11527e-11
WRKY	Gh_A08G2417	[C]GO:0110165//cellular anatomical entity;GO:0043231//intracellular membrane-bounded organelle;GO:0005634//nucleus;GO:0043227//membrane-bounded organelle;GO:0043226//organelle;GO:0043229//intracellular organelle;GO:0005622//intracellular anatomical structure;[F]GO:0140110//transcription regulator activity;GO:0097159//organic cyclic compound binding;GO:0005488//binding;GO:0001067//transcription re…	cellular_component;molecular_function	[C]cellular anatomical entity;[F]binding;transcription regulator activity;	-3.17553	1.4524e-79	2.356	6.50312e-39	1.54079	5.28943e-08
WRKY	Gh_A02G0541	[C]GO:0043226//organelle;GO:0043231//intracellular membrane-bounded organelle;GO:0005634//nucleus;GO:0043229//intracellular organelle;GO:0110165//cellular anatomical entity;GO:0043227//membrane-bounded organelle;GO:0005622//intracellular anatomical structure;[F]GO:0003700//DNA-binding transcription factor activity;GO:1901363//heterocyclic compound binding;GO:0140110//transcription regulator activ…	molecular_function;cellular_component	[C]cellular anatomical entity;[F]transcription regulator activity;binding;	-2.23201	8.32128e-32	1.67703	5.83509e-16	1.10883	0.000322938
WRKY	Gh_A09G2126	[C]GO:0005622//intracellular anatomical structure;GO:0043229//intracellular organelle;GO:0043227//membrane-bounded organelle;GO:0043226//organelle;GO:0043231//intracellular membrane-bounded organelle;GO:0110165//cellular anatomical entity;GO:0005634//nucleus;[F]GO:0003700//DNA-binding transcription factor activity;GO:0097159//organic cyclic compound binding;GO:0003676//nucleic acid binding;GO:004…	cellular_component;molecular_function	[C]cellular anatomical entity;[F]transcription regulator activity;binding;	-2.08315	1.18796e-19	2.29033	5.62618e-23	1.38476	1.59628e-06
WRKY	Gh_A06G0917	[P]GO:0022414//reproductive process;GO:0048367//shoot system development;GO:0009987//cellular process;GO:0048443//stamen development;GO:0061458//reproductive system development;GO:0048466//androecium development;GO:0048442//sepal development;GO:0048653//anther development;GO:0090567//reproductive shoot system development;GO:0048731//system development;GO:0045165//cell fate commitment;GO:0048825//…	molecular_function;biological_process;cellular_component	[C]cellular anatomical entity;[P]developmental process;cellular process;reproductive process;multicellular organismal process;reproduction;[F]transcription regulator activity;binding;	-0.718693	2.06555e-09	1.18545	1.37973e-17	1.73996	1.25155e-24
WRKY	Gh_D05G0648	[C]GO:0005622//intracellular anatomical structure;GO:0110165//cellular anatomical entity;GO:0005634//nucleus;GO:0043226//organelle;GO:0043231//intracellular membrane-bounded organelle;GO:0043229//intracellular organelle;GO:0043227//membrane-bounded organelle;[F]GO:0003677//DNA binding;GO:0005488//binding;GO:0140110//transcription regulator activity;GO:1901363//heterocyclic compound binding;GO:000…	molecular_function;cellular_component	[C]cellular anatomical entity;[F]transcription regulator activity;binding;	-1.64116	4.01532e-15	2.50178	5.20207e-43	1.92477	3.43242e-17
WRKY	Gh_A07G0017	[C]GO:0005622//intracellular anatomical structure;GO:0110165//cellular anatomical entity;GO:0043227//membrane-bounded organelle;GO:0043231//intracellular membrane-bounded organelle;GO:0043226//organelle;GO:0005634//nucleus;GO:0043229//intracellular organelle;[F]GO:0043565//sequence-specific DNA binding;GO:0003676//nucleic acid binding;GO:1901363//heterocyclic compound binding;GO:0140110//transcri…	cellular_component;molecular_function	[C]cellular anatomical entity;[F]binding;transcription regulator activity;	-0.939163	8.48241e-08	1.33943	1.75899e-20	1.75567	8.0274e-34
WRKY	Gh_D08G1232	[C]GO:0043229//intracellular organelle;GO:0005634//nucleus;GO:0005622//intracellular anatomical structure;GO:0043226//organelle;GO:0110165//cellular anatomical entity;GO:0043227//membrane-bounded organelle;GO:0043231//intracellular membrane-bounded organelle;[F]GO:0140110//transcription regulator activity;GO:0005488//binding;GO:0097159//organic cyclic compound binding;GO:0003677//DNA binding;GO:1…	cellular_component;molecular_function	[C]cellular anatomical entity;[F]transcription regulator activity;binding;	-3.00127	8.49628e-45	2.02493	8.93432e-15	0.918327	0.017022
WRKY	Gh_A10G0359	[C]GO:0043231//intracellular membrane-bounded organelle;GO:0043226//organelle;GO:0043227//membrane-bounded organelle;GO:0043229//intracellular organelle;GO:0005622//intracellular anatomical structure;GO:0110165//cellular anatomical entity;GO:0005634//nucleus;[F]GO:0003700//DNA-binding transcription factor activity;GO:0003677//DNA binding;GO:0043565//sequence-specific DNA binding;GO:0140110//trans…	molecular_function;cellular_component	[C]cellular anatomical entity;[F]transcription regulator activity;binding;	-1.08303	0.00037245	1.64618	6.15321e-15	2.16389	3.46089e-33
WRKY	Gh_D05G2499	[C]GO:0043229//intracellular organelle;GO:0043231//intracellular membrane-bounded organelle;GO:0043226//organelle;GO:0110165//cellular anatomical entity;GO:0043227//membrane-bounded organelle;GO:0005634//nucleus;GO:0005622//intracellular anatomical structure;[F]GO:0043565//sequence-specific DNA binding;GO:0140110//transcription regulator activity;GO:0003676//nucleic acid binding;GO:0005488//bindi…	cellular_component;molecular_function	[C]cellular anatomical entity;[F]transcription regulator activity;binding;	-2.07937	2.98193e-24	1.6523	1.84899e-15	0.802207	0.0117864
WRKY	Gh_D04G1318	[C]GO:0043229//intracellular organelle;GO:0043227//membrane-bounded organelle;GO:0110165//cellular anatomical entity;GO:0005634//nucleus;GO:0043226//organelle;GO:0005622//intracellular anatomical structure;GO:0043231//intracellular membrane-bounded organelle;[F]GO:0140110//transcription regulator activity;GO:0005488//binding;GO:0003700//DNA-binding transcription factor activity;GO:0003677//DNA bi…	cellular_component;molecular_function	[C]cellular anatomical entity;[F]transcription regulator activity;binding;	-2.39761	2.69584e-26	2.43873	1.55758e-26	1.71478	8.17687e-08
WRKY	Gh_D03G0441	[C]GO:0110165//cellular anatomical entity;GO:0043226//organelle;GO:0043231//intracellular membrane-bounded organelle;GO:0043227//membrane-bounded organelle;GO:0005622//intracellular anatomical structure;GO:0005634//nucleus;GO:0043229//intracellular organelle;[F]GO:0003676//nucleic acid binding;GO:0097159//organic cyclic compound binding;GO:0003700//DNA-binding transcription factor activity;GO:000…	molecular_function;cellular_component	[C]cellular anatomical entity;[F]binding;transcription regulator activity;	-1.28142	0.0104283	2.33538	7.259e-10	2.08791	7.3455e-06
WRKY	Gh_A05G0484	[C]GO:0110165//cellular anatomical entity;GO:0043226//organelle;GO:0043231//intracellular membrane-bounded organelle;GO:0005622//intracellular anatomical structure;GO:0005634//nucleus;GO:0043229//intracellular organelle;GO:0043227//membrane-bounded organelle;[F]GO:0003700//DNA-binding transcription factor activity;GO:0003676//nucleic acid binding;GO:0005488//binding;GO:0003677//DNA binding;GO:004…	molecular_function;cellular_component	[C]cellular anatomical entity;[F]transcription regulator activity;binding;	-1.31411	0.0493763	3.64769	2.12348e-20	2.48707	2.42378e-09
WRKY	Gh_D11G0977	[C]GO:0005622//intracellular anatomical structure;GO:0043229//intracellular organelle;GO:0043227//membrane-bounded organelle;GO:0005737//cytoplasm;GO:0043231//intracellular membrane-bounded organelle;GO:0005773//vacuole;GO:0043226//organelle;GO:0005829//cytosol;GO:0110165//cellular anatomical entity;[F]GO:0140096//catalytic activity, acting on a protein;GO:0016787//hydrolase activity;GO:0003824//…	cellular_component;molecular_function	[C]cellular anatomical entity;[F]catalytic activity;	-0.88836	7.04755e-10	1.17347	5.14387e-19	0.871343	6.30317e-09
WRKY	Gh_A10G0113	[C]GO:0043226//organelle;GO:0043231//intracellular membrane-bounded organelle;GO:0110165//cellular anatomical entity;GO:0005634//nucleus;GO:0043229//intracellular organelle;GO:0005622//intracellular anatomical structure;GO:0043227//membrane-bounded organelle;[F]GO:0005488//binding;GO:0003677//DNA binding;GO:0140110//transcription regulator activity;GO:0003676//nucleic acid binding;GO:0097159//org…	cellular_component;molecular_function	[C]cellular anatomical entity;[F]transcription regulator activity;binding;	-1.07189	9.15835e-30	1.33966	1.90058e-43	1.46276	2.44026e-18
WRKY	Gh_D13G0820	[C]GO:0043227//membrane-bounded organelle;GO:0005622//intracellular anatomical structure;GO:0043229//intracellular organelle;GO:0005634//nucleus;GO:0043226//organelle;GO:0110165//cellular anatomical entity;GO:0043231//intracellular membrane-bounded organelle;[F]GO:0003676//nucleic acid binding;GO:0005488//binding;GO:0140110//transcription regulator activity;GO:0043565//sequence-specific DNA bindi…	cellular_component;molecular_function	[C]cellular anatomical entity;[F]transcription regulator activity;binding;	-2.52437	4.79919e-68	2.68691	5.75823e-90	0.99884	4.47755e-08
WRKY	Gh_D04G0112	[C]GO:0005622//intracellular anatomical structure;GO:0005634//nucleus;GO:0043231//intracellular membrane-bounded organelle;GO:0043227//membrane-bounded organelle;GO:0043229//intracellular organelle;GO:0110165//cellular anatomical entity;GO:0043226//organelle;[F]GO:0003676//nucleic acid binding;GO:0097159//organic cyclic compound binding;GO:1901363//heterocyclic compound binding;GO:0003677//DNA bi…	molecular_function;cellular_component	[C]cellular anatomical entity;[F]binding;transcription regulator activity;	-2.79927	9.54527e-06	4.30939	1.563e-24	3.86621	1.93456e-14
WRKY	Gh_D12G1827	[C]GO:0043226//organelle;GO:0043227//membrane-bounded organelle;GO:0043229//intracellular organelle;GO:0110165//cellular anatomical entity;GO:0005622//intracellular anatomical structure;GO:0005634//nucleus;GO:0043231//intracellular membrane-bounded organelle;[F]GO:1901363//heterocyclic compound binding;GO:0140110//transcription regulator activity;GO:0003676//nucleic acid binding;GO:0097159//organ…	cellular_component;molecular_function	[C]cellular anatomical entity;[F]binding;transcription regulator activity;	-0.520655	0.000621412	0.798641	1.66795e-07	0.681097	7.64178e-06
WRKY	Gh_A05G3499	[C]GO:0043227//membrane-bounded organelle;GO:0005622//intracellular anatomical structure;GO:0110165//cellular anatomical entity;GO:0043229//intracellular organelle;GO:0005634//nucleus;GO:0043231//intracellular membrane-bounded organelle;GO:0043226//organelle;[F]GO:0043565//sequence-specific DNA binding;GO:0003676//nucleic acid binding;GO:0005488//binding;GO:1901363//heterocyclic compound binding;…	molecular_function;cellular_component	[C]cellular anatomical entity;[F]transcription regulator activity;binding;	-2.17044	0.00291845	3.76176	1.84676e-15	3.57604	2.84948e-09
tf_family	gene_id	go_term_mix	go_level1_mix	go_level2_mix	diffexp_log2fc_CK-vs-VIGS	diffexp_deseq2_qvalue_CK-vs-VIGS	diffexp_log2fc_VIGS-vs-VIGS_D	diffexp_deseq2_qvalue_VIGS-vs-VIGS_D	diffexp_log2fc_VIGS-vs-VIGS_S	diffexp_deseq2_qvalue_VIGS-vs-VIGS_S
bHLH	Gh_D03G1849	[P]GO:0019222//regulation of metabolic process;GO:0051171//regulation of nitrogen compound metabolic process;GO:0080090//regulation of primary metabolic process;GO:0031323//regulation of cellular metabolic process;GO:0050789//regulation of biological process;GO:0050794//regulation of cellular process;GO:0009889//regulation of biosynthetic process;GO:0006355//regulation of transcription, DNA-templ…	cellular_component;biological_process;molecular_function	[C]cellular anatomical entity;[P]biological regulation;[F]transcription regulator activity;binding;	0.840299	0.000437181	-1.60472	2.92925e-20	-1.95116	1.38772e-28
bHLH	Gh_A02G0164	[P]GO:0031323//regulation of cellular metabolic process;GO:0051252//regulation of RNA metabolic process;GO:0065007//biological regulation;GO:1903506//regulation of nucleic acid-templated transcription;GO:0050789//regulation of biological process;GO:0051171//regulation of nitrogen compound metabolic process;GO:0019219//regulation of nucleobase-containing compound metabolic process;GO:2001141//regu…	cellular_component;molecular_function;biological_process	[C]cellular anatomical entity;[P]biological regulation;[F]binding;transcription regulator activity;	2.15875	1.40788e-12	-2.79279	4.46608e-16	-2.14725	2.75804e-10
bHLH	Gh_A09G0477	[P]GO:0060255//regulation of macromolecule metabolic process;GO:0051171//regulation of nitrogen compound metabolic process;GO:0006355//regulation of transcription, DNA-templated;GO:0051252//regulation of RNA metabolic process;GO:1903506//regulation of nucleic acid-templated transcription;GO:0010468//regulation of gene expression;GO:0050789//regulation of biological process;GO:2001141//regulation …	molecular_function;biological_process;cellular_component	[C]cellular anatomical entity;[P]biological regulation;[F]binding;transcription regulator activity;	2.32324	3.68514e-19	-2.55375	7.58555e-23	-3.12727	2.07866e-23
bHLH	Gh_D13G0330	[P]GO:0051252//regulation of RNA metabolic process;GO:0080090//regulation of primary metabolic process;GO:2001141//regulation of RNA biosynthetic process;GO:0009889//regulation of biosynthetic process;GO:0031323//regulation of cellular metabolic process;GO:0010556//regulation of macromolecule biosynthetic process;GO:0019222//regulation of metabolic process;GO:0065007//biological regulation;GO:005…	molecular_function;cellular_component;biological_process	[C]cellular anatomical entity;[P]biological regulation;[F]binding;	1.28135	7.32177e-08	-2.49839	2.44491e-31	-1.01282	0.0459221
bHLH	Gh_A08G0230	[P]GO:0060255//regulation of macromolecule metabolic process;GO:0009889//regulation of biosynthetic process;GO:0006355//regulation of transcription, DNA-templated;GO:1903506//regulation of nucleic acid-templated transcription;GO:0050794//regulation of cellular process;GO:0019219//regulation of nucleobase-containing compound metabolic process;GO:0080090//regulation of primary metabolic process;GO:…	molecular_function;biological_process;cellular_component	[C]cellular anatomical entity;[P]biological regulation;[F]binding;transcription regulator activity;	-1.14641	1.6896e-14	2.19467	4.49152e-86	1.51232	1.74459e-28
bHLH	Gh_D08G0317	[P]GO:0051252//regulation of RNA metabolic process;GO:0006355//regulation of transcription, DNA-templated;GO:0065007//biological regulation;GO:0031323//regulation of cellular metabolic process;GO:0006357//regulation of transcription by RNA polymerase II;GO:2001141//regulation of RNA biosynthetic process;GO:0019222//regulation of metabolic process;GO:0050789//regulation of biological process;GO:00…	biological_process;molecular_function;cellular_component	[C]cellular anatomical entity;[P]biological regulation;[F]transcription regulator activity;binding;	-1.23636	5.59915e-17	1.6713	3.84167e-66	1.22887	4.27746e-20
bHLH	Gh_A03G0010	[P]GO:0065007//biological regulation;GO:0010468//regulation of gene expression;GO:0050789//regulation of biological process;GO:0019219//regulation of nucleobase-containing compound metabolic process;GO:0019222//regulation of metabolic process;GO:0031326//regulation of cellular biosynthetic process;GO:0080090//regulation of primary metabolic process;GO:0050794//regulation of cellular process;GO:00…	biological_process;molecular_function;cellular_component	[C]cellular anatomical entity;[P]biological regulation;[F]transcription regulator activity;binding;	0.916681	6.05294e-07	-1.19321	1.16e-10	-0.877936	0.000363542
bHLH	Gh_A11G0884	[P]GO:0051252//regulation of RNA metabolic process;GO:0010556//regulation of macromolecule biosynthetic process;GO:0080090//regulation of primary metabolic process;GO:0065007//biological regulation;GO:0019222//regulation of metabolic process;GO:0050789//regulation of biological process;GO:0060255//regulation of macromolecule metabolic process;GO:2001141//regulation of RNA biosynthetic process;GO:…	biological_process;cellular_component;molecular_function	[C]cellular anatomical entity;[P]biological regulation;[F]binding;transcription regulator activity;	-1.50497	1.20862e-42	0.42059	0.0018918	-0.323494	0.027436
bHLH	Gh_D12G0259	[P]GO:0019219//regulation of nucleobase-containing compound metabolic process;GO:0010468//regulation of gene expression;GO:0060255//regulation of macromolecule metabolic process;GO:2001141//regulation of RNA biosynthetic process;GO:0019222//regulation of metabolic process;GO:0051252//regulation of RNA metabolic process;GO:0051171//regulation of nitrogen compound metabolic process;GO:1903506//regu…	molecular_function;cellular_component;biological_process	[C]cellular anatomical entity;[P]biological regulation;[F]binding;	1.60403	5.05987e-09	-4.0711	2.0297e-42	-3.60104	4.23495e-25
bHLH	Gh_A08G2365	[C]GO:0043231//intracellular membrane-bounded organelle;GO:0110165//cellular anatomical entity;GO:0005634//nucleus;GO:0043226//organelle;GO:0005622//intracellular anatomical structure;GO:0043229//intracellular organelle;GO:0043227//membrane-bounded organelle;[F]GO:0005515//protein binding;GO:1901363//heterocyclic compound binding;GO:0003676//nucleic acid binding;GO:0046983//protein dimerization a…	molecular_function;cellular_component	[C]cellular anatomical entity;[F]binding;	0.378387	0.00478174	-0.999903	4.22521e-18	-1.31086	5.55147e-19
bHLH	Gh_A11G0318	[P]GO:0097659//nucleic acid-templated transcription;GO:0006725//cellular aromatic compound metabolic process;GO:0090304//nucleic acid metabolic process;GO:0018130//heterocycle biosynthetic process;GO:0046483//heterocycle metabolic process;GO:0044271//cellular nitrogen compound biosynthetic process;GO:1901576//organic substance biosynthetic process;GO:0044238//primary metabolic process;GO:0009059/…	cellular_component;molecular_function;biological_process	[C]cellular anatomical entity;[P]cellular process;metabolic process;[F]transcription regulator activity;binding;	0.637963	0.000340402	-1.04112	1.21241e-09	-1.09747	3.44511e-11
bHLH	Gh_A03G0837	[P]GO:0031323//regulation of cellular metabolic process;GO:0010556//regulation of macromolecule biosynthetic process;GO:2001141//regulation of RNA biosynthetic process;GO:0060255//regulation of macromolecule metabolic process;GO:0080090//regulation of primary metabolic process;GO:0050789//regulation of biological process;GO:0019219//regulation of nucleobase-containing compound metabolic process;G…	biological_process;cellular_component;molecular_function	[C]cellular anatomical entity;protein-containing complex;[P]biological regulation;[F]binding;transcription regulator activity;	-1.94376	0.00167333	2.95797	3.45027e-10	2.49384	1.73749e-05
bHLH	Gh_D02G0205	[P]GO:0051252//regulation of RNA metabolic process;GO:0010556//regulation of macromolecule biosynthetic process;GO:0019219//regulation of nucleobase-containing compound metabolic process;GO:0050794//regulation of cellular process;GO:0060255//regulation of macromolecule metabolic process;GO:0080090//regulation of primary metabolic process;GO:1903506//regulation of nucleic acid-templated transcript…	cellular_component;molecular_function;biological_process	[C]cellular anatomical entity;[P]biological regulation;[F]binding;	1.75759	1.07845e-07	-3.23007	2.0834e-19	-2.66817	5.98681e-15
bHLH	Gh_D11G3162	[P]GO:0009889//regulation of biosynthetic process;GO:0080090//regulation of primary metabolic process;GO:0060255//regulation of macromolecule metabolic process;GO:2001141//regulation of RNA biosynthetic process;GO:0010468//regulation of gene expression;GO:0031323//regulation of cellular metabolic process;GO:0050789//regulation of biological process;GO:0050794//regulation of cellular process;GO:00…	molecular_function;biological_process;cellular_component	[C]cellular anatomical entity;[P]biological regulation;[F]transcription regulator activity;binding;	1.014	6.33435e-06	-1.43878	1.83312e-16	-0.444034	0.0386606
bHLH	Gh_A10G1210	[P]GO:0051252//regulation of RNA metabolic process;GO:0031326//regulation of cellular biosynthetic process;GO:0065007//biological regulation;GO:0006357//regulation of transcription by RNA polymerase II;GO:0010556//regulation of macromolecule biosynthetic process;GO:0050789//regulation of biological process;GO:0031323//regulation of cellular metabolic process;GO:0050794//regulation of cellular pro…	biological_process;molecular_function;cellular_component	[C]cellular anatomical entity;[P]biological regulation;[F]binding;transcription regulator activity;	0.30461	0.0335059	0.463101	0.00435973	0.445578	0.00151199
bHLH	Gh_D01G1913	[P]GO:0050794//regulation of cellular process;GO:0019222//regulation of metabolic process;GO:0060255//regulation of macromolecule metabolic process;GO:0051171//regulation of nitrogen compound metabolic process;GO:1903506//regulation of nucleic acid-templated transcription;GO:0010468//regulation of gene expression;GO:0080090//regulation of primary metabolic process;GO:0019219//regulation of nucleo…	cellular_component;biological_process;molecular_function	[C]cellular anatomical entity;[P]biological regulation;[F]binding;	0.573771	0.00041452	-0.704613	5.37763e-05	-1.0497	0.000148363
bHLH	Gh_D08G1966	[C]GO:0110165//cellular anatomical entity;GO:0043227//membrane-bounded organelle;GO:0005622//intracellular anatomical structure;GO:0043231//intracellular membrane-bounded organelle;GO:0043226//organelle;GO:0043229//intracellular organelle;GO:0005634//nucleus;[F]GO:0003676//nucleic acid binding;GO:0005488//binding;GO:0005515//protein binding;GO:0046983//protein dimerization activity;GO:1901363//he…	molecular_function;cellular_component	[C]cellular anatomical entity;[F]binding;	0.700806	2.78359e-07	-1.97448	5.76908e-62	-1.03282	7.66824e-10
bHLH	Gh_D05G0024	[P]GO:0010556//regulation of macromolecule biosynthetic process;GO:0050789//regulation of biological process;GO:0031326//regulation of cellular biosynthetic process;GO:0019222//regulation of metabolic process;GO:0060255//regulation of macromolecule metabolic process;GO:0010468//regulation of gene expression;GO:0051171//regulation of nitrogen compound metabolic process;GO:0050794//regulation of ce…	cellular_component;molecular_function;biological_process	[C]cellular anatomical entity;[P]biological regulation;[F]binding;	-1.01656	1.50505e-11	2.18473	1.55135e-59	0.454908	0.0150767
bHLH	Gh_A02G0343	[C]GO:0043226//organelle;GO:0043227//membrane-bounded organelle;GO:0005622//intracellular anatomical structure;GO:0005634//nucleus;GO:0043229//intracellular organelle;GO:0110165//cellular anatomical entity;GO:0043231//intracellular membrane-bounded organelle;[F]GO:0046983//protein dimerization activity;GO:0005488//binding;GO:0005515//protein binding;	cellular_component;molecular_function	[C]cellular anatomical entity;[F]binding;	-3.9802	2.89775e-09	5.04854	5.73951e-16	4.23932	3.28641e-08
bHLH	Gh_A07G0112	[C]GO:0110165//cellular anatomical entity;GO:0043226//organelle;GO:0005622//intracellular anatomical structure;GO:0043227//membrane-bounded organelle;GO:0043229//intracellular organelle;GO:0043231//intracellular membrane-bounded organelle;GO:0005634//nucleus;[F]GO:0046983//protein dimerization activity;GO:0005515//protein binding;GO:0005488//binding;	cellular_component;molecular_function	[C]cellular anatomical entity;[F]binding;	-1.93805	0.000216524	2.88223	7.73518e-10	2.08662	0.000681689
bHLH	Gh_A05G0224	[C]GO:0043229//intracellular organelle;GO:0005634//nucleus;GO:0043227//membrane-bounded organelle;GO:0043226//organelle;GO:0005622//intracellular anatomical structure;GO:0043231//intracellular membrane-bounded organelle;GO:0110165//cellular anatomical entity;[F]GO:0005515//protein binding;GO:0005488//binding;GO:0046983//protein dimerization activity;	molecular_function;cellular_component	[C]cellular anatomical entity;[F]binding;	-3.94596	5.62012e-37	3.18065	1.05017e-33	1.94091	0.000288672
bHLH	Gh_D04G1389	[P]GO:2001141//regulation of RNA biosynthetic process;GO:0006357//regulation of transcription by RNA polymerase II;GO:1903506//regulation of nucleic acid-templated transcription;GO:0006355//regulation of transcription, DNA-templated;GO:0009889//regulation of biosynthetic process;GO:0060255//regulation of macromolecule metabolic process;GO:0019219//regulation of nucleobase-containing compound meta…	cellular_component;molecular_function;biological_process	[C]protein-containing complex;cellular anatomical entity;[P]biological regulation;[F]transcription regulator activity;binding;	-1.94576	0.0170139	2.00106	0.00751906	1.89222	0.014297
bHLH	Gh_A08G1880	[P]GO:2001141//regulation of RNA biosynthetic process;GO:0010468//regulation of gene expression;GO:0051171//regulation of nitrogen compound metabolic process;GO:0050789//regulation of biological process;GO:0031323//regulation of cellular metabolic process;GO:0019222//regulation of metabolic process;GO:0065007//biological regulation;GO:0051252//regulation of RNA metabolic process;GO:0010556//regul…	molecular_function;biological_process;cellular_component	[C]cellular anatomical entity;[P]biological regulation;[F]binding;transcription regulator activity;	2.12113	9.96194e-09	-2.56343	5.56734e-09	-2.08433	2.8669e-08
bHLH	Gh_D06G1019	[P]GO:0009889//regulation of biosynthetic process;GO:0010468//regulation of gene expression;GO:0065007//biological regulation;GO:2001141//regulation of RNA biosynthetic process;GO:0006357//regulation of transcription by RNA polymerase II;GO:0051252//regulation of RNA metabolic process;GO:0019219//regulation of nucleobase-containing compound metabolic process;GO:0031326//regulation of cellular bio…	molecular_function;biological_process;cellular_component	[C]cellular anatomical entity;[P]biological regulation;[F]binding;transcription regulator activity;	-0.770562	1.87334e-14	1.16304	3.77302e-31	0.382059	0.0498649
bHLH	Gh_D05G3213	[C]GO:0005622//intracellular anatomical structure;GO:0005634//nucleus;GO:0043229//intracellular organelle;GO:0043231//intracellular membrane-bounded organelle;GO:0043227//membrane-bounded organelle;GO:0110165//cellular anatomical entity;GO:0043226//organelle;[F]GO:0046983//protein dimerization activity;GO:0005515//protein binding;GO:0005488//binding;	cellular_component;molecular_function	[C]cellular anatomical entity;[F]binding;	0.675702	4.80905e-07	-0.857557	3.86433e-12	-0.657895	0.00165986
bHLH	Gh_D07G2371	[C]GO:0110165//cellular anatomical entity;GO:0043226//organelle;GO:0005622//intracellular anatomical structure;GO:0043227//membrane-bounded organelle;GO:0005634//nucleus;GO:0043229//intracellular organelle;GO:0043231//intracellular membrane-bounded organelle;[F]GO:0046983//protein dimerization activity;GO:0005488//binding;GO:0005515//protein binding;	molecular_function;cellular_component	[C]cellular anatomical entity;[F]binding;	-2.61726	3.23611e-10	3.57198	4.35683e-32	2.42555	2.32216e-06
bHLH	Gh_A11G0588	[P]GO:0009409//response to cold;GO:0010440//stomatal lineage progression;GO:0050789//regulation of biological process;GO:0032501//multicellular organismal process;GO:0051252//regulation of RNA metabolic process;GO:0090627//plant epidermal cell differentiation;GO:0009987//cellular process;GO:0031323//regulation of cellular metabolic process;GO:0007275//multicellular organism development;GO:0010374…	molecular_function;biological_process;cellular_component	[C]cellular anatomical entity;[P]response to stimulus;cellular process;multicellular organismal process;developmental process;biological regulation;[F]transcription regulator activity;binding;	0.623356	0.0430836	-1.7358	1.59715e-15	-0.93144	0.0340663
bHLH	Gh_D12G1398	[P]GO:2001141//regulation of RNA biosynthetic process;GO:0080090//regulation of primary metabolic process;GO:0019222//regulation of metabolic process;GO:0031323//regulation of cellular metabolic process;GO:0010556//regulation of macromolecule biosynthetic process;GO:0065007//biological regulation;GO:0050794//regulation of cellular process;GO:0010468//regulation of gene expression;GO:0051171//regu…	cellular_component;molecular_function;biological_process	[C]cellular anatomical entity;protein-containing complex;[P]biological regulation;[F]transcription regulator activity;binding;	3.15646	0.00276974	-3.22243	0.00119336	-2.78582	0.0151786
bHLH	Gh_D02G1179	[P]GO:0065007//biological regulation;GO:0050794//regulation of cellular process;GO:0010556//regulation of macromolecule biosynthetic process;GO:2001141//regulation of RNA biosynthetic process;GO:0006357//regulation of transcription by RNA polymerase II;GO:0051252//regulation of RNA metabolic process;GO:0019222//regulation of metabolic process;GO:0031326//regulation of cellular biosynthetic proces…	cellular_component;molecular_function;biological_process	[C]cellular anatomical entity;protein-containing complex;[P]biological regulation;[F]binding;transcription regulator activity;	-2.97739	3.91969e-12	3.69652	2.7447e-36	2.96216	2.59484e-13
bHLH	Gh_A11G0353	[P]GO:0019219//regulation of nucleobase-containing compound metabolic process;GO:0031323//regulation of cellular metabolic process;GO:2001141//regulation of RNA biosynthetic process;GO:0060255//regulation of macromolecule metabolic process;GO:0031326//regulation of cellular biosynthetic process;GO:0050794//regulation of cellular process;GO:0050789//regulation of biological process;GO:0019222//reg…	molecular_function;biological_process;cellular_component	[C]cellular anatomical entity;[P]biological regulation;[F]binding;	2.32415	4.76846e-07	-3.00454	4.24994e-10	-1.12089	0.0228661
bHLH	Gh_A05G0020	[P]GO:0006139//nucleobase-containing compound metabolic process;GO:0065007//biological regulation;GO:0050789//regulation of biological process;GO:0006725//cellular aromatic compound metabolic process;GO:0016070//RNA metabolic process;GO:0090304//nucleic acid metabolic process;GO:1901360//organic cyclic compound metabolic process;GO:0044237//cellular metabolic process;GO:0010467//gene expression;G…	biological_process;molecular_function;cellular_component	[C]cellular anatomical entity;protein-containing complex;[P]metabolic process;biological regulation;cellular process;[F]binding;	-0.882884	7.38901e-08	1.85092	2.1163e-54	0.554994	0.000505977
bHLH	BGI_novel_G000323	[P]GO:2001141//regulation of RNA biosynthetic process;GO:0006355//regulation of transcription, DNA-templated;GO:0031323//regulation of cellular metabolic process;GO:0010468//regulation of gene expression;GO:0019219//regulation of nucleobase-containing compound metabolic process;GO:0051252//regulation of RNA metabolic process;GO:0010556//regulation of macromolecule biosynthetic process;GO:0019222/…	cellular_component;biological_process;molecular_function	[C]cellular anatomical entity;protein-containing complex;[P]biological regulation;[F]binding;transcription regulator activity;	-1.41874	0.00445932	3.31787	6.57533e-28	1.34873	0.0227272
bHLH	Gh_D11G0826	[C]GO:0043227//membrane-bounded organelle;GO:0043226//organelle;GO:0043229//intracellular organelle;GO:0005622//intracellular anatomical structure;GO:0110165//cellular anatomical entity;GO:0043231//intracellular membrane-bounded organelle;GO:0005634//nucleus;[F]GO:0005515//protein binding;GO:0005488//binding;GO:0046983//protein dimerization activity;	molecular_function;cellular_component	[C]cellular anatomical entity;[F]binding;	0.478441	0.0155398	-2.48559	4.71977e-35	-0.582175	0.00144199
bHLH	Gh_A12G0259	[P]GO:0050794//regulation of cellular process;GO:0051171//regulation of nitrogen compound metabolic process;GO:0009889//regulation of biosynthetic process;GO:0060255//regulation of macromolecule metabolic process;GO:0010556//regulation of macromolecule biosynthetic process;GO:0006355//regulation of transcription, DNA-templated;GO:0031323//regulation of cellular metabolic process;GO:0031326//regul…	biological_process;cellular_component;molecular_function	[C]cellular anatomical entity;[P]biological regulation;[F]binding;	1.73747	2.30538e-12	-2.57732	2.64196e-22	-1.24784	0.00236318
bHLH	Gh_A13G1818	[C]GO:0005622//intracellular anatomical structure;GO:0043226//organelle;GO:0043227//membrane-bounded organelle;GO:0110165//cellular anatomical entity;GO:0005634//nucleus;GO:0043231//intracellular membrane-bounded organelle;GO:0043229//intracellular organelle;[F]GO:0005488//binding;GO:0046983//protein dimerization activity;GO:0005515//protein binding;	molecular_function;cellular_component	[C]cellular anatomical entity;[F]binding;	-2.67682	2.8231e-18	2.37041	1.76024e-13	1.02156	0.010137
bHLH	Gh_D09G2157	[C]GO:0005622//intracellular anatomical structure;GO:0110165//cellular anatomical entity;GO:0005634//nucleus;GO:0043227//membrane-bounded organelle;GO:0043226//organelle;GO:0043229//intracellular organelle;GO:0043231//intracellular membrane-bounded organelle;[F]GO:0005488//binding;GO:0005515//protein binding;GO:0046983//protein dimerization activity;	molecular_function;cellular_component	[C]cellular anatomical entity;[F]binding;	-5.85703	1.77699e-08	5.29249	5.66071e-07	3.75983	0.0065767
bHLH	Gh_A11G3067	[C]GO:0043227//membrane-bounded organelle;GO:0043226//organelle;GO:0043231//intracellular membrane-bounded organelle;GO:0110165//cellular anatomical entity;GO:0005622//intracellular anatomical structure;GO:0043229//intracellular organelle;GO:0005634//nucleus;[F]GO:0005515//protein binding;GO:0003700//DNA-binding transcription factor activity;GO:0140110//transcription regulator activity;GO:0046983…	molecular_function;cellular_component	[C]cellular anatomical entity;[F]transcription regulator activity;binding;	1.79916	2.0175e-10	-4.15846	4.32624e-29	-2.31032	2.14702e-18
bHLH	Gh_D08G1998	[C]GO:0043231//intracellular membrane-bounded organelle;GO:0043227//membrane-bounded organelle;GO:0043226//organelle;GO:0005634//nucleus;GO:0043229//intracellular organelle;GO:0005622//intracellular anatomical structure;GO:0110165//cellular anatomical entity;[F]GO:0046983//protein dimerization activity;GO:1901363//heterocyclic compound binding;GO:0005515//protein binding;GO:0003676//nucleic acid …	molecular_function;cellular_component	[C]cellular anatomical entity;[F]binding;	0.396267	0.000231238	-0.855122	1.96554e-22	-1.15387	1.25841e-21
bHLH	Gh_D09G0484	[P]GO:0010468//regulation of gene expression;GO:0051171//regulation of nitrogen compound metabolic process;GO:0031326//regulation of cellular biosynthetic process;GO:0009889//regulation of biosynthetic process;GO:1903506//regulation of nucleic acid-templated transcription;GO:0050794//regulation of cellular process;GO:0019222//regulation of metabolic process;GO:0051252//regulation of RNA metabolic…	biological_process;molecular_function;cellular_component	[C]cellular anatomical entity;[P]biological regulation;[F]transcription regulator activity;binding;	2.2739	3.17612e-08	-1.01511	0.00666004	-1.18229	0.00844811
bHLH	Gh_D10G0181	[P]GO:0006357//regulation of transcription by RNA polymerase II;GO:0006355//regulation of transcription, DNA-templated;GO:0051252//regulation of RNA metabolic process;GO:0019219//regulation of nucleobase-containing compound metabolic process;GO:0009889//regulation of biosynthetic process;GO:0065007//biological regulation;GO:0060255//regulation of macromolecule metabolic process;GO:1903506//regula…	biological_process;molecular_function;cellular_component	[C]cellular anatomical entity;[P]biological regulation;[F]transcription regulator activity;binding;	-1.05479	5.06634e-06	0.880852	3.82199e-05	1.47461	1.71228e-09
bHLH	Gh_D11G1107	[C]GO:0043226//organelle;GO:0043231//intracellular membrane-bounded organelle;GO:0110165//cellular anatomical entity;GO:0043227//membrane-bounded organelle;GO:0005622//intracellular anatomical structure;GO:0043229//intracellular organelle;GO:0005634//nucleus;[F]GO:0005488//binding;GO:0003700//DNA-binding transcription factor activity;GO:0005515//protein binding;GO:0140110//transcription regulator…	cellular_component;molecular_function	[C]cellular anatomical entity;[F]binding;transcription regulator activity;	2.61185	9.89582e-11	-4.55081	4.4321e-18	-2.74992	9.53823e-13
bHLH	Gh_D05G0023	[P]GO:0019222//regulation of metabolic process;GO:0010468//regulation of gene expression;GO:0010556//regulation of macromolecule biosynthetic process;GO:0050794//regulation of cellular process;GO:0006355//regulation of transcription, DNA-templated;GO:0060255//regulation of macromolecule metabolic process;GO:0051171//regulation of nitrogen compound metabolic process;GO:0065007//biological regulati…	biological_process;cellular_component;molecular_function	[C]cellular anatomical entity;[P]biological regulation;[F]binding;transcription regulator activity;	-1.83165	1.0919e-20	2.63623	5.6988e-36	1.26486	1.33841e-08
bHLH	Gh_D05G0303	[C]GO:0043227//membrane-bounded organelle;GO:0043231//intracellular membrane-bounded organelle;GO:0110165//cellular anatomical entity;GO:0005622//intracellular anatomical structure;GO:0005634//nucleus;GO:0043229//intracellular organelle;GO:0043226//organelle;[F]GO:0046983//protein dimerization activity;GO:0005515//protein binding;GO:0005488//binding;	cellular_component;molecular_function	[C]cellular anatomical entity;[F]binding;	-2.84037	3.70978e-16	2.07386	6.11379e-07	1.75721	0.000344943
bHLH	Gh_D11G1395	[C]GO:0043229//intracellular organelle;GO:0043227//membrane-bounded organelle;GO:0043226//organelle;GO:0110165//cellular anatomical entity;GO:0005634//nucleus;GO:0043231//intracellular membrane-bounded organelle;GO:0005622//intracellular anatomical structure;[F]GO:0005515//protein binding;GO:0046983//protein dimerization activity;GO:0005488//binding;	molecular_function;cellular_component	[C]cellular anatomical entity;[F]binding;	-0.935624	1.29564e-06	1.3321	3.10223e-14	0.588463	0.00858649
bHLH	Gh_A13G0291	[P]GO:0019222//regulation of metabolic process;GO:0065007//biological regulation;GO:0051171//regulation of nitrogen compound metabolic process;GO:0009889//regulation of biosynthetic process;GO:2001141//regulation of RNA biosynthetic process;GO:0050789//regulation of biological process;GO:0080090//regulation of primary metabolic process;GO:0010556//regulation of macromolecule biosynthetic process;…	cellular_component;biological_process;molecular_function	[C]cellular anatomical entity;[P]biological regulation;[F]transcription regulator activity;binding;	1.24841	1.89754e-06	-1.79136	1.50177e-09	-1.7063	1.90241e-07
tf_family	gene_id	go_term_mix	go_level1_mix	go_level2_mix	diffexp_log2fc_CK-vs-VIGS	diffexp_deseq2_qvalue_CK-vs-VIGS	diffexp_log2fc_VIGS-vs-VIGS_D	diffexp_deseq2_qvalue_VIGS-vs-VIGS_D	diffexp_log2fc_VIGS-vs-VIGS_S	diffexp_deseq2_qvalue_VIGS-vs-VIGS_S
MYB	Gh_D12G0544	[C]GO:0031224//intrinsic component of membrane;GO:0043229//intracellular organelle;GO:0016021//integral component of membrane;GO:0043227//membrane-bounded organelle;GO:0005622//intracellular anatomical structure;GO:0043226//organelle;GO:0043231//intracellular membrane-bounded organelle;GO:0110165//cellular anatomical entity;GO:0005634//nucleus;GO:0016020//membrane;	cellular_component	[C]cellular anatomical entity;	-2.08236	2.3126e-80	2.49457	1.53936e-86	1.31816	5.58159e-10
MYB	Gh_A08G1059	[P]GO:0009889//regulation of biosynthetic process;GO:0050794//regulation of cellular process;GO:0010556//regulation of macromolecule biosynthetic process;GO:0006355//regulation of transcription, DNA-templated;GO:0060255//regulation of macromolecule metabolic process;GO:0080090//regulation of primary metabolic process;GO:0031323//regulation of cellular metabolic process;GO:0051171//regulation of n…	molecular_function;biological_process;cellular_component	[C]cellular anatomical entity;[P]biological regulation;[F]transcription regulator activity;binding;	-3.16696	4.32712e-08	3.08333	8.38425e-08	2.38316	0.000232127
MYB	Gh_D05G1913	[P]GO:0050789//regulation of biological process;GO:0010556//regulation of macromolecule biosynthetic process;GO:0010468//regulation of gene expression;GO:0031323//regulation of cellular metabolic process;GO:0080090//regulation of primary metabolic process;GO:0006355//regulation of transcription, DNA-templated;GO:0019219//regulation of nucleobase-containing compound metabolic process;GO:0051252//r…	biological_process;molecular_function;cellular_component	[C]cellular anatomical entity;[P]biological regulation;[F]transcription regulator activity;binding;	-2.28876	5.37666e-24	-0.958538	0.0150424	-1.26771	0.00737745
MYB	Gh_D03G1463	[P]GO:0010468//regulation of gene expression;GO:0009889//regulation of biosynthetic process;GO:0006355//regulation of transcription, DNA-templated;GO:0080090//regulation of primary metabolic process;GO:0019219//regulation of nucleobase-containing compound metabolic process;GO:0031326//regulation of cellular biosynthetic process;GO:2001141//regulation of RNA biosynthetic process;GO:0051171//regula…	biological_process;cellular_component;molecular_function	[C]cellular anatomical entity;[P]biological regulation;[F]binding;transcription regulator activity;	-0.943493	0.0492273	1.68613	2.54537e-07	0.982162	0.0258851
MYB	Gh_A07G2341	[P]GO:0009987//cellular process;GO:0032502//developmental process;GO:0048869//cellular developmental process;GO:0030154//cell differentiation;[C]GO:0043226//organelle;GO:0043227//membrane-bounded organelle;GO:0110165//cellular anatomical entity;GO:0005622//intracellular anatomical structure;GO:0043231//intracellular membrane-bounded organelle;GO:0043229//intracellular organelle;GO:0005634//nucleu…	cellular_component;biological_process;molecular_function	[C]cellular anatomical entity;[P]developmental process;cellular process;[F]binding;	0.605175	0.00107696	-2.25381	6.69828e-28	-2.53849	3.29438e-21
MYB	Gh_D11G1978	[C]GO:0005634//nucleus;GO:0043229//intracellular organelle;GO:0005622//intracellular anatomical structure;GO:0043227//membrane-bounded organelle;GO:0043226//organelle;GO:0043231//intracellular membrane-bounded organelle;GO:0110165//cellular anatomical entity;	cellular_component	[C]cellular anatomical entity;	-1.22221	1.14536e-23	1.29436	1.0664e-29	1.06163	1.9085e-12
MYB	Gh_A01G1949	[C]GO:0043227//membrane-bounded organelle;GO:0043226//organelle;GO:0043229//intracellular organelle;GO:0005634//nucleus;GO:0110165//cellular anatomical entity;GO:0005622//intracellular anatomical structure;GO:0043231//intracellular membrane-bounded organelle;[F]GO:0003677//DNA binding;GO:1901363//heterocyclic compound binding;GO:0005488//binding;GO:0097159//organic cyclic compound binding;GO:0003…	molecular_function;cellular_component	[C]cellular anatomical entity;[F]binding;	2.07786	7.16107e-10	-3.28108	2.02813e-13	-3.59166	3.91686e-16
MYB	Gh_D04G1244	[C]GO:0005622//intracellular anatomical structure;GO:0043229//intracellular organelle;GO:0043231//intracellular membrane-bounded organelle;GO:0005634//nucleus;GO:0043227//membrane-bounded organelle;GO:0043226//organelle;GO:0110165//cellular anatomical entity;[F]GO:0003676//nucleic acid binding;GO:0005488//binding;GO:1901363//heterocyclic compound binding;GO:0003677//DNA binding;GO:0097159//organi…	cellular_component;molecular_function	[C]cellular anatomical entity;[F]binding;	0.995273	3.6887e-05	-1.179	3.51107e-07	-1.34076	7.33152e-09
MYB	Gh_A06G0188	[C]GO:0005622//intracellular anatomical structure;GO:0043227//membrane-bounded organelle;GO:0043229//intracellular organelle;GO:0043231//intracellular membrane-bounded organelle;GO:0005634//nucleus;GO:0043226//organelle;GO:0110165//cellular anatomical entity;	cellular_component	[C]cellular anatomical entity;	-0.906235	3.71556e-15	1.67167	1.19635e-57	1.43251	2.10949e-17
MYB	Gh_A11G2677	[C]GO:0043229//intracellular organelle;GO:0005634//nucleus;GO:0043226//organelle;GO:0043231//intracellular membrane-bounded organelle;GO:0005622//intracellular anatomical structure;GO:0043227//membrane-bounded organelle;GO:0110165//cellular anatomical entity;	cellular_component	[C]cellular anatomical entity;	-2.10789	0.000391354	2.99766	5.40545e-11	2.55751	1.43314e-05
MYB	Gh_D08G1340	[P]GO:0019219//regulation of nucleobase-containing compound metabolic process;GO:0050789//regulation of biological process;GO:0051171//regulation of nitrogen compound metabolic process;GO:0019222//regulation of metabolic process;GO:0060255//regulation of macromolecule metabolic process;GO:0006355//regulation of transcription, DNA-templated;GO:0009889//regulation of biosynthetic process;GO:0010468…	cellular_component;molecular_function;biological_process	[C]cellular anatomical entity;[P]biological regulation;[F]binding;transcription regulator activity;	-3.33113	8.79505e-29	2.78378	8.24612e-20	1.63487	0.000453863
MYB	Gh_D03G1583	[P]GO:1901700//response to oxygen-containing compound;GO:0033993//response to lipid;GO:0009739//response to gibberellin;GO:0009725//response to hormone;GO:0009733//response to auxin;GO:0009723//response to ethylene;GO:0042221//response to chemical;GO:0010033//response to organic substance;GO:0009719//response to endogenous stimulus;GO:0050896//response to stimulus;[C]GO:0016020//membrane;GO:00432…	cellular_component;molecular_function;biological_process	[C]cellular anatomical entity;[P]response to stimulus;[F]binding;	-1.5832	0.00213086	1.7437	8.99001e-06	1.19999	0.0209211
MYB	Gh_A01G1387	[P]GO:0071554//cell wall organization or biogenesis;GO:0090376//seed trichome differentiation;GO:0048856//anatomical structure development;GO:0009834//plant-type secondary cell wall biogenesis;GO:0048608//reproductive structure development;GO:0044085//cellular component biogenesis;GO:0032502//developmental process;GO:0010154//fruit development;GO:0071840//cellular component organization or biogen…	cellular_component;biological_process	[C]cellular anatomical entity;[P]reproductive process;reproduction;cellular process;multicellular organismal process;developmental process;	1.64451	9.34512e-26	-1.61215	3.23642e-34	-0.99536	4.94606e-14
MYB	Gh_A07G0547	[C]GO:0043227//membrane-bounded organelle;GO:0043229//intracellular organelle;GO:0005634//nucleus;GO:0043226//organelle;GO:0110165//cellular anatomical entity;GO:0043231//intracellular membrane-bounded organelle;GO:0005622//intracellular anatomical structure;[F]GO:1901363//heterocyclic compound binding;GO:0003676//nucleic acid binding;GO:0097159//organic cyclic compound binding;GO:0005488//bindin…	molecular_function;cellular_component	[C]cellular anatomical entity;[F]binding;	-0.554436	0.000352807	-0.785456	8.36059e-07	-0.750821	0.00654851
MYB	Gh_A13G0225	[C]GO:0005622//intracellular anatomical structure;GO:0005634//nucleus;GO:0110165//cellular anatomical entity;GO:0043227//membrane-bounded organelle;GO:0043226//organelle;GO:0043229//intracellular organelle;GO:0043231//intracellular membrane-bounded organelle;	cellular_component	[C]cellular anatomical entity;	0.363675	0.00395909	0.583617	2.50074e-10	0.548807	2.15881e-07
MYB	Gh_A08G1061	[C]GO:0005634//nucleus;GO:0043227//membrane-bounded organelle;GO:0043229//intracellular organelle;GO:0043226//organelle;GO:0043231//intracellular membrane-bounded organelle;GO:0110165//cellular anatomical entity;GO:0005622//intracellular anatomical structure;[F]GO:0003700//DNA-binding transcription factor activity;GO:0097159//organic cyclic compound binding;GO:0043565//sequence-specific DNA bindi…	molecular_function;cellular_component	[C]cellular anatomical entity;[F]transcription regulator activity;binding;	-3.73672	2.19344e-08	4.80499	2.69573e-18	4.37845	6.39755e-12
MYB	Gh_D11G3534	[C]GO:0110165//cellular anatomical entity;GO:0043227//membrane-bounded organelle;GO:0005634//nucleus;GO:0043229//intracellular organelle;GO:0043231//intracellular membrane-bounded organelle;GO:0043226//organelle;GO:0005622//intracellular anatomical structure;[F]GO:0003676//nucleic acid binding;GO:0097159//organic cyclic compound binding;GO:0005488//binding;GO:1901363//heterocyclic compound bindin…	cellular_component;molecular_function	[C]cellular anatomical entity;[F]binding;	0.291557	0.0101238	0.456348	2.44476e-05	0.391914	0.000504612
MYB	Gh_A12G2465	[C]GO:0043229//intracellular organelle;GO:0110165//cellular anatomical entity;GO:0005622//intracellular anatomical structure;GO:0043226//organelle;GO:0005634//nucleus;GO:0043231//intracellular membrane-bounded organelle;GO:0043227//membrane-bounded organelle;[F]GO:0005488//binding;GO:1901363//heterocyclic compound binding;GO:0003676//nucleic acid binding;GO:0003677//DNA binding;GO:0097159//organi…	molecular_function;cellular_component	[C]cellular anatomical entity;[F]binding;	0.743024	5.33886e-09	-1.45715	8.18598e-36	-1.27568	6.00529e-14
MYB	Gh_D06G0184	[C]GO:0005622//intracellular anatomical structure;GO:0043229//intracellular organelle;GO:0043231//intracellular membrane-bounded organelle;GO:0005634//nucleus;GO:0110165//cellular anatomical entity;GO:0043227//membrane-bounded organelle;GO:0043226//organelle;	cellular_component	[C]cellular anatomical entity;	-0.998293	2.61674e-13	1.7338	2.69092e-33	1.51528	5.37201e-13
MYB	Gh_D05G0887	[C]GO:0043227//membrane-bounded organelle;GO:0005634//nucleus;GO:0110165//cellular anatomical entity;GO:0043229//intracellular organelle;GO:0005622//intracellular anatomical structure;GO:0043226//organelle;GO:0043231//intracellular membrane-bounded organelle;[F]GO:0005488//binding;GO:0097159//organic cyclic compound binding;GO:0003677//DNA binding;GO:0003676//nucleic acid binding;GO:1901363//hete…	cellular_component;molecular_function	[C]cellular anatomical entity;[F]binding;	0.987621	0.000268206	-1.53424	7.03266e-08	-1.4328	1.25883e-05
MYB	Gh_D11G3323	[C]GO:0043229//intracellular organelle;GO:0043226//organelle;GO:0043231//intracellular membrane-bounded organelle;GO:0043227//membrane-bounded organelle;GO:0110165//cellular anatomical entity;GO:0005622//intracellular anatomical structure;GO:0005634//nucleus;[F]GO:0097159//organic cyclic compound binding;GO:0003677//DNA binding;GO:1901363//heterocyclic compound binding;GO:0003676//nucleic acid bi…	molecular_function;cellular_component	[C]cellular anatomical entity;[F]binding;	1.07437	0.00334425	-2.87355	9.51708e-12	-1.87258	1.25627e-07
MYB	Gh_D09G0991	[C]GO:0043227//membrane-bounded organelle;GO:0043231//intracellular membrane-bounded organelle;GO:0043226//organelle;GO:0110165//cellular anatomical entity;GO:0043229//intracellular organelle;GO:0005622//intracellular anatomical structure;GO:0005634//nucleus;[F]GO:0005488//binding;GO:0097159//organic cyclic compound binding;GO:0003677//DNA binding;GO:0003676//nucleic acid binding;GO:1901363//hete…	molecular_function;cellular_component	[C]cellular anatomical entity;[F]binding;	-1.38124	3.95764e-10	3.24577	6.85257e-74	2.41758	8.87333e-36
MYB	Gh_A11G2007	[C]GO:0005634//nucleus;GO:0110165//cellular anatomical entity;GO:0043231//intracellular membrane-bounded organelle;GO:0043227//membrane-bounded organelle;GO:0005622//intracellular anatomical structure;GO:0043229//intracellular organelle;GO:0043226//organelle;	cellular_component	[C]cellular anatomical entity;	-1.19671	2.10071e-21	0.724507	5.31709e-08	0.55777	0.000705155
MYB	Gh_D07G1305	[P]GO:0010119//regulation of stomatal movement;GO:0050794//regulation of cellular process;GO:0050789//regulation of biological process;GO:0065007//biological regulation;[C]GO:0005634//nucleus;GO:0110165//cellular anatomical entity;GO:0043227//membrane-bounded organelle;GO:0043231//intracellular membrane-bounded organelle;GO:0043226//organelle;GO:0005622//intracellular anatomical structure;GO:0043…	biological_process;cellular_component	[C]cellular anatomical entity;[P]biological regulation;	1.57674	0.000787466	-1.99495	4.70148e-05	-2.72889	6.54101e-07
MYB	Gh_D08G0256	[C]GO:0005634//nucleus;GO:0005622//intracellular anatomical structure;GO:0043231//intracellular membrane-bounded organelle;GO:0110165//cellular anatomical entity;GO:0043226//organelle;GO:0043227//membrane-bounded organelle;GO:0043229//intracellular organelle;	cellular_component	[C]cellular anatomical entity;	1.65526	0.022241	2.07669	7.02281e-07	1.47436	0.00177791
MYB	Gh_D03G1250	[P]GO:0009889//regulation of biosynthetic process;GO:0010468//regulation of gene expression;GO:0065007//biological regulation;GO:0050794//regulation of cellular process;GO:0031326//regulation of cellular biosynthetic process;GO:0019222//regulation of metabolic process;GO:0080090//regulation of primary metabolic process;GO:2001141//regulation of RNA biosynthetic process;GO:0019219//regulation of n…	biological_process;molecular_function;cellular_component	[C]cellular anatomical entity;[P]biological regulation;[F]binding;transcription regulator activity;	2.26425	3.97035e-05	-2.08192	0.000100326	-1.31291	0.0130255
MYB	Gh_A13G0754	[C]GO:0005634//nucleus;GO:0043226//organelle;GO:0043231//intracellular membrane-bounded organelle;GO:0005622//intracellular anatomical structure;GO:0043229//intracellular organelle;GO:0043227//membrane-bounded organelle;GO:0110165//cellular anatomical entity;	cellular_component	[C]cellular anatomical entity;	1.07354	0.0221868	-1.2707	0.00275444	-0.879417	0.0492875
MYB	Gh_D07G1491	[C]GO:0043231//intracellular membrane-bounded organelle;GO:0110165//cellular anatomical entity;GO:0005634//nucleus;GO:0005622//intracellular anatomical structure;GO:0043226//organelle;GO:0043229//intracellular organelle;GO:0043227//membrane-bounded organelle;	cellular_component	[C]cellular anatomical entity;	-1.01345	0.000108469	1.02692	2.19702e-05	0.979599	0.00146255
MYB	Gh_A01G1265	[C]GO:0043227//membrane-bounded organelle;GO:0110165//cellular anatomical entity;GO:0043226//organelle;GO:0043231//intracellular membrane-bounded organelle;GO:0005622//intracellular anatomical structure;GO:0043229//intracellular organelle;GO:0005634//nucleus;	cellular_component	[C]cellular anatomical entity;	0.539788	0.0180769	-3.48501	2.06288e-30	-2.94759	2.24945e-25
MYB	Gh_A09G1504	[C]GO:0005634//nucleus;GO:0005622//intracellular anatomical structure;GO:0110165//cellular anatomical entity;GO:0043226//organelle;GO:0043227//membrane-bounded organelle;GO:0043229//intracellular organelle;GO:0043231//intracellular membrane-bounded organelle;[F]GO:0005488//binding;GO:0097159//organic cyclic compound binding;GO:1901363//heterocyclic compound binding;GO:0003677//DNA binding;GO:0003…	cellular_component;molecular_function	[C]cellular anatomical entity;[F]binding;	0.349369	0.00382159	-1.00746	9.12536e-24	-0.607499	0.00020992
MYB	Gh_D08G1815	[P]GO:0048869//cellular developmental process;GO:0032502//developmental process;GO:0009987//cellular process;GO:0030154//cell differentiation;[C]GO:0043226//organelle;GO:0110165//cellular anatomical entity;GO:0043231//intracellular membrane-bounded organelle;GO:0043229//intracellular organelle;GO:0005634//nucleus;GO:0043227//membrane-bounded organelle;GO:0005622//intracellular anatomical structur…	cellular_component;molecular_function;biological_process	[C]cellular anatomical entity;[P]cellular process;developmental process;[F]binding;	1.027	0.00822121	-1.92482	1.50595e-05	-2.0648	1.90058e-05
MYB	Gh_D01G2210	[C]GO:0043227//membrane-bounded organelle;GO:0005634//nucleus;GO:0043226//organelle;GO:0043231//intracellular membrane-bounded organelle;GO:0005622//intracellular anatomical structure;GO:0110165//cellular anatomical entity;GO:0043229//intracellular organelle;[F]GO:1901363//heterocyclic compound binding;GO:0003677//DNA binding;GO:0097159//organic cyclic compound binding;GO:0005488//binding;GO:0003…	cellular_component;molecular_function	[C]cellular anatomical entity;[F]binding;	1.43497	2.50287e-06	-2.79458	3.95243e-17	-3.31086	2.59727e-18
MYB	Gh_A10G1002	[C]GO:0005622//intracellular anatomical structure;GO:0043227//membrane-bounded organelle;GO:0110165//cellular anatomical entity;GO:0043231//intracellular membrane-bounded organelle;GO:0005634//nucleus;GO:0043229//intracellular organelle;GO:0043226//organelle;	cellular_component	[C]cellular anatomical entity;	-1.99674	0.000512198	3.79172	5.70217e-19	4.02792	8.86544e-26
MYB	Gh_A13G1401	[C]GO:0043231//intracellular membrane-bounded organelle;GO:0043227//membrane-bounded organelle;GO:0043229//intracellular organelle;GO:0110165//cellular anatomical entity;GO:0005634//nucleus;GO:0043226//organelle;GO:0005622//intracellular anatomical structure;	cellular_component	[C]cellular anatomical entity;	-0.978089	0.000657327	2.36648	2.63581e-27	2.31096	2.30692e-12
MYB	Gh_D02G2436	[P]GO:2001141//regulation of RNA biosynthetic process;GO:0071103//DNA conformation change;GO:0043933//protein-containing complex organization;GO:0006355//regulation of transcription, DNA-templated;GO:0031323//regulation of cellular metabolic process;GO:0051276//chromosome organization;GO:0010468//regulation of gene expression;GO:0006338//chromatin remodeling;GO:0009889//regulation of biosynthetic…	molecular_function;cellular_component;biological_process	[C]cellular anatomical entity;protein-containing complex;[P]cellular process;biological regulation;[F]binding;	-0.328363	0.0159169	1.23449	2.98794e-34	1.14004	1.1382e-15
MYB	Gh_A13G0178	[C]GO:0005634//nucleus;GO:0110165//cellular anatomical entity;GO:0043226//organelle;GO:0043231//intracellular membrane-bounded organelle;GO:0005622//intracellular anatomical structure;GO:0043229//intracellular organelle;GO:0043227//membrane-bounded organelle;	cellular_component	[C]cellular anatomical entity;	0.542572	0.00200183	-0.577665	0.00175705	-0.428955	0.0396304
MYB	Gh_D12G2593	[C]GO:0043227//membrane-bounded organelle;GO:0043229//intracellular organelle;GO:0110165//cellular anatomical entity;GO:0043226//organelle;GO:0043231//intracellular membrane-bounded organelle;GO:0005622//intracellular anatomical structure;GO:0005634//nucleus;[F]GO:0003677//DNA binding;GO:0005488//binding;GO:1901363//heterocyclic compound binding;GO:0097159//organic cyclic compound binding;GO:0003…	cellular_component;molecular_function	[C]cellular anatomical entity;[F]binding;	0.621042	6.85264e-09	-1.37314	2.2321e-39	-1.28568	7.82488e-32
MYB	Gh_D09G1459	[C]GO:0005634//nucleus;GO:0043226//organelle;GO:0043231//intracellular membrane-bounded organelle;GO:0005622//intracellular anatomical structure;GO:0043229//intracellular organelle;GO:0110165//cellular anatomical entity;GO:0043227//membrane-bounded organelle;	cellular_component	[C]cellular anatomical entity;	-0.695446	0.00657284	-1.25452	8.92811e-06	-1.21998	0.00030471
MYB	Gh_A11G0828	[C]GO:0005622//intracellular anatomical structure;GO:0043227//membrane-bounded organelle;GO:0005634//nucleus;GO:0043226//organelle;GO:0043229//intracellular organelle;GO:0043231//intracellular membrane-bounded organelle;GO:0110165//cellular anatomical entity;[F]GO:1901363//heterocyclic compound binding;GO:0003676//nucleic acid binding;GO:0097159//organic cyclic compound binding;GO:0005488//bindin…	molecular_function;cellular_component	[C]cellular anatomical entity;[F]binding;	0.625336	0.00993062	-1.28113	1.23777e-08	-0.789671	0.0396231
MYB	Gh_A12G0527	[P]GO:0032502//developmental process;GO:0030154//cell differentiation;GO:0048869//cellular developmental process;GO:0009987//cellular process;[C]GO:0043229//intracellular organelle;GO:0016021//integral component of membrane;GO:0005622//intracellular anatomical structure;GO:0016020//membrane;GO:0110165//cellular anatomical entity;GO:0043231//intracellular membrane-bounded organelle;GO:0005634//nuc…	molecular_function;cellular_component;biological_process	[C]cellular anatomical entity;[P]developmental process;cellular process;[F]binding;	-2.67309	1.05608e-54	2.18099	6.62937e-32	1.39642	2.52096e-08
MYB	Gh_Sca005143G02	[C]GO:0043226//organelle;GO:0005634//nucleus;GO:0043231//intracellular membrane-bounded organelle;GO:0043227//membrane-bounded organelle;GO:0005622//intracellular anatomical structure;GO:0110165//cellular anatomical entity;GO:0043229//intracellular organelle;	cellular_component	[C]cellular anatomical entity;	-1.23474	6.9342e-05	-1.83341	0.000228098	-1.67682	0.00147
MYB	Gh_A11G2937	[C]GO:0005622//intracellular anatomical structure;GO:0043229//intracellular organelle;GO:0110165//cellular anatomical entity;GO:0043231//intracellular membrane-bounded organelle;GO:0043226//organelle;GO:0005634//nucleus;GO:0043227//membrane-bounded organelle;[F]GO:0005488//binding;GO:1901363//heterocyclic compound binding;GO:0003676//nucleic acid binding;GO:0003677//DNA binding;GO:0097159//organi…	molecular_function;cellular_component	[C]cellular anatomical entity;[F]binding;	1.34453	0.000377896	-2.55538	1.05523e-10	-2.61905	4.82156e-10
MYB	Gh_D10G1089	[C]GO:0043227//membrane-bounded organelle;GO:0043229//intracellular organelle;GO:0043226//organelle;GO:0005622//intracellular anatomical structure;GO:0043231//intracellular membrane-bounded organelle;GO:0005634//nucleus;GO:0110165//cellular anatomical entity;	cellular_component	[C]cellular anatomical entity;	1.24319	0.00133645	-2.38326	6.12441e-11	-0.928314	0.032371
MYB	Gh_Sca005244G01	[P]GO:0009725//response to hormone;GO:0010033//response to organic substance;GO:0042221//response to chemical;GO:0009739//response to gibberellin;GO:1901700//response to oxygen-containing compound;GO:0033993//response to lipid;GO:0009719//response to endogenous stimulus;GO:0009723//response to ethylene;GO:0009733//response to auxin;GO:0050896//response to stimulus;[C]GO:0005634//nucleus;GO:004322…	molecular_function;biological_process;cellular_component	[C]cellular anatomical entity;[P]response to stimulus;[F]binding;	-1.23257	6.0883e-29	1.59946	2.06796e-45	0.983817	4.67497e-07
MYB	Gh_D07G0169	[P]GO:0048608//reproductive structure development;GO:0048316//seed development;GO:0003006//developmental process involved in reproduction;GO:0010154//fruit development;GO:0030154//cell differentiation;GO:0042546//cell wall biogenesis;GO:0061458//reproductive system development;GO:0048856//anatomical structure development;GO:0009832//plant-type cell wall biogenesis;GO:0090558//plant epidermis deve…	cellular_component;biological_process;molecular_function	[C]cellular anatomical entity;[P]reproductive process;cellular process;developmental process;multicellular organismal process;reproduction;[F]binding;	0.323329	0.012068	-2.08374	1.10668e-29	-1.82871	1.03475e-40
MYB	Gh_A13G1399	[P]GO:0009719//response to endogenous stimulus;GO:0042221//response to chemical;GO:0009733//response to auxin;GO:0010033//response to organic substance;GO:0009725//response to hormone;GO:0050896//response to stimulus;[C]GO:0043231//intracellular membrane-bounded organelle;GO:0005634//nucleus;GO:0043226//organelle;GO:0043229//intracellular organelle;GO:0005622//intracellular anatomical structure;G…	cellular_component;biological_process	[C]cellular anatomical entity;[P]response to stimulus;	1.05383	0.00759513	-1.03664	0.00599357	0.995016	0.0227248
MYB	Gh_A08G0299	[C]GO:0043231//intracellular membrane-bounded organelle;GO:0043229//intracellular organelle;GO:0043227//membrane-bounded organelle;GO:0110165//cellular anatomical entity;GO:0043226//organelle;GO:0005634//nucleus;GO:0005622//intracellular anatomical structure;	cellular_component	[C]cellular anatomical entity;	-1.34968	0.00898185	-7.25495	6.59788e-07	-4.53778	4.24912e-05
MYB	Gh_A05G0757	[C]GO:0005622//intracellular anatomical structure;GO:0043231//intracellular membrane-bounded organelle;GO:0005634//nucleus;GO:0043229//intracellular organelle;GO:0043227//membrane-bounded organelle;GO:0043226//organelle;GO:0110165//cellular anatomical entity;[F]GO:0005488//binding;GO:0097159//organic cyclic compound binding;GO:1901363//heterocyclic compound binding;GO:0003677//DNA binding;GO:0003…	molecular_function;cellular_component	[C]cellular anatomical entity;[F]binding;	1.3414	2.44774e-06	-2.1719	2.94655e-17	-2.20446	8.6212e-10
MYB	Gh_A04G0758	[C]GO:0005622//intracellular anatomical structure;GO:0043229//intracellular organelle;GO:0110165//cellular anatomical entity;GO:0043231//intracellular membrane-bounded organelle;GO:0005634//nucleus;GO:0043226//organelle;GO:0043227//membrane-bounded organelle;[F]GO:1901363//heterocyclic compound binding;GO:0097159//organic cyclic compound binding;GO:0003676//nucleic acid binding;GO:0005488//bindin…	molecular_function;cellular_component	[C]cellular anatomical entity;[F]binding;	1.1478	3.76633e-06	-1.77666	8.26546e-11	-1.86417	7.89976e-12
MYB	Gh_A11G2982	[C]GO:0005634//nucleus;GO:0110165//cellular anatomical entity;GO:0005622//intracellular anatomical structure;GO:0043227//membrane-bounded organelle;GO:0043226//organelle;GO:0043231//intracellular membrane-bounded organelle;GO:0043229//intracellular organelle;[F]GO:1901363//heterocyclic compound binding;GO:0003677//DNA binding;GO:0097159//organic cyclic compound binding;GO:0005488//binding;GO:0003…	molecular_function;cellular_component	[C]cellular anatomical entity;[F]binding;	0.383238	0.000313487	0.394379	0.000577179	0.564683	1.47589e-05
MYB	Gh_D06G1886	[C]GO:0005634//nucleus;GO:0110165//cellular anatomical entity;GO:0005622//intracellular anatomical structure;GO:0043227//membrane-bounded organelle;GO:0043226//organelle;GO:0043229//intracellular organelle;GO:0043231//intracellular membrane-bounded organelle;	cellular_component	[C]cellular anatomical entity;	-0.961032	3.31215e-05	0.816598	0.000338593	0.569325	0.030957
MYB	Gh_A09G0969	[C]GO:0043226//organelle;GO:0110165//cellular anatomical entity;GO:0005634//nucleus;GO:0005622//intracellular anatomical structure;GO:0043231//intracellular membrane-bounded organelle;GO:0043229//intracellular organelle;GO:0043227//membrane-bounded organelle;[F]GO:0005488//binding;GO:1901363//heterocyclic compound binding;GO:0003676//nucleic acid binding;GO:0097159//organic cyclic compound bindin…	cellular_component;molecular_function	[C]cellular anatomical entity;[F]binding;	-1.5899	0.00107411	2.7888	1.55513e-15	2.41057	7.04232e-10
MYB	Gh_D01G1631	[P]GO:0009791//post-embryonic development;GO:0061458//reproductive system development;GO:0009834//plant-type secondary cell wall biogenesis;GO:0048731//system development;GO:0010154//fruit development;GO:0022414//reproductive process;GO:0032502//developmental process;GO:0009987//cellular process;GO:0071554//cell wall organization or biogenesis;GO:0090558//plant epidermis development;GO:0003006//d…	cellular_component;biological_process	[C]cellular anatomical entity;[P]developmental process;reproductive process;reproduction;cellular process;multicellular organismal process;	0.825227	0.00941727	-1.86175	2.1143e-11	-1.4919	1.16923e-07
MYB	BGI_novel_G001195	[P]GO:0050789//regulation of biological process;GO:0010119//regulation of stomatal movement;GO:0050794//regulation of cellular process;GO:0065007//biological regulation;[C]GO:0110165//cellular anatomical entity;GO:0043229//intracellular organelle;GO:0005634//nucleus;GO:0043226//organelle;GO:0043231//intracellular membrane-bounded organelle;GO:0043227//membrane-bounded organelle;GO:0005622//intrac…	biological_process;cellular_component	[C]cellular anatomical entity;[P]biological regulation;	1.22805	0.00197157	-1.44875	6.50963e-05	-1.51201	0.000171537
MYB	Gh_D12G1202	[P]GO:0010119//regulation of stomatal movement;GO:0065007//biological regulation;GO:0050789//regulation of biological process;GO:0050794//regulation of cellular process;[C]GO:0031224//intrinsic component of membrane;GO:0043229//intracellular organelle;GO:0005634//nucleus;GO:0043226//organelle;GO:0110165//cellular anatomical entity;GO:0043227//membrane-bounded organelle;GO:0005622//intracellular a…	biological_process;cellular_component	[C]cellular anatomical entity;[P]biological regulation;	1.71646	0.000171277	-1.53018	0.000210135	-1.47758	0.00224366
MYB	Gh_D05G2607	[C]GO:0005622//intracellular anatomical structure;GO:0110165//cellular anatomical entity;GO:0043231//intracellular membrane-bounded organelle;GO:0043229//intracellular organelle;GO:0043227//membrane-bounded organelle;GO:0005634//nucleus;GO:0043226//organelle;	cellular_component	[C]cellular anatomical entity;	1.39987	3.50333e-06	0.479618	0.0498799	1.69028	2.21394e-11
tf_family	gene_id	go_term_mix	go_level1_mix	go_level2_mix	diffexp_log2fc_CK-vs-VIGS	diffexp_deseq2_qvalue_CK-vs-VIGS	diffexp_log2fc_VIGS-vs-VIGS_D	diffexp_deseq2_qvalue_VIGS-vs-VIGS_D	diffexp_log2fc_VIGS-vs-VIGS_S	diffexp_deseq2_qvalue_VIGS-vs-VIGS_S
bZIP	Gh_A08G1122	[P]GO:0065007//biological regulation;GO:0060255//regulation of macromolecule metabolic process;GO:0010468//regulation of gene expression;GO:2001141//regulation of RNA biosynthetic process;GO:0051252//regulation of RNA metabolic process;GO:0010556//regulation of macromolecule biosynthetic process;GO:0050794//regulation of cellular process;GO:0031323//regulation of cellular metabolic process;GO:008…	biological_process;cellular_component;molecular_function	[C]cellular anatomical entity;[P]biological regulation;[F]transcription regulator activity;binding;	-1.11317	1.24415e-18	1.78881	2.13186e-54	1.17307	2.27648e-14
bZIP	Gh_A05G1751	[P]GO:0009891//positive regulation of biosynthetic process;GO:0060255//regulation of macromolecule metabolic process;GO:0010556//regulation of macromolecule biosynthetic process;GO:0031328//positive regulation of cellular biosynthetic process;GO:0045935//positive regulation of nucleobase-containing compound metabolic process;GO:0051252//regulation of RNA metabolic process;GO:0051171//regulation o…	biological_process;molecular_function;cellular_component	[C]cellular anatomical entity;[P]biological regulation;[F]transcription regulator activity;	0.298832	0.0140924	1.1186	9.08899e-26	1.04129	1.73873e-09
bZIP	Gh_D12G1111	[P]GO:0050794//regulation of cellular process;GO:0019222//regulation of metabolic process;GO:0010556//regulation of macromolecule biosynthetic process;GO:0065007//biological regulation;GO:1903506//regulation of nucleic acid-templated transcription;GO:0050789//regulation of biological process;GO:0006355//regulation of transcription, DNA-templated;GO:0060255//regulation of macromolecule metabolic p…	biological_process;cellular_component;molecular_function	[C]cellular anatomical entity;[P]biological regulation;[F]transcription regulator activity;binding;	-0.642244	0.0340056	1.39889	1.02993e-10	0.840518	0.00224146
bZIP	Gh_D08G1405	[P]GO:0019219//regulation of nucleobase-containing compound metabolic process;GO:0050789//regulation of biological process;GO:0080090//regulation of primary metabolic process;GO:0060255//regulation of macromolecule metabolic process;GO:0051171//regulation of nitrogen compound metabolic process;GO:0009889//regulation of biosynthetic process;GO:1903506//regulation of nucleic acid-templated transcri…	molecular_function;cellular_component;biological_process	[C]cellular anatomical entity;[P]biological regulation;[F]transcription regulator activity;binding;	-1.49814	7.5334e-26	1.82415	5.92738e-71	0.766369	6.60053e-09
tf_family	gene_id	go_term_mix	go_level1_mix	go_level2_mix	diffexp_log2fc_CK-vs-VIGS	diffexp_deseq2_qvalue_CK-vs-VIGS	diffexp_log2fc_VIGS-vs-VIGS_D	diffexp_deseq2_qvalue_VIGS-vs-VIGS_D	diffexp_log2fc_VIGS-vs-VIGS_S	diffexp_deseq2_qvalue_VIGS-vs-VIGS_S
AP2-EREBP	Gh_D03G1486	[C]GO:0043227//membrane-bounded organelle;GO:0005622//intracellular anatomical structure;GO:0043231//intracellular membrane-bounded organelle;GO:0110165//cellular anatomical entity;GO:0005634//nucleus;GO:0043229//intracellular organelle;GO:0043226//organelle;[F]GO:0097159//organic cyclic compound binding;GO:0003677//DNA binding;GO:0003676//nucleic acid binding;GO:1901363//heterocyclic compound bi…	molecular_function;cellular_component	[C]cellular anatomical entity;[F]transcription regulator activity;binding;	-3.03475	3.43789e-30	3.18853	2.19886e-24	1.65988	5.86019e-06
AP2-EREBP	Gh_A03G0840	[C]GO:0043229//intracellular organelle;GO:0110165//cellular anatomical entity;GO:0043226//organelle;GO:0043231//intracellular membrane-bounded organelle;GO:0043227//membrane-bounded organelle;GO:0005622//intracellular anatomical structure;GO:0005634//nucleus;[F]GO:0003677//DNA binding;GO:0140110//transcription regulator activity;GO:1901363//heterocyclic compound binding;GO:0097159//organic cyclic…	cellular_component;molecular_function	[C]cellular anatomical entity;[F]binding;transcription regulator activity;	1.93938	2.1903e-16	-2.1473	1.01225e-36	-0.631083	0.00191258
AP2-EREBP	Gh_D12G0217	[P]GO:0009987//cellular process;GO:0070887//cellular response to chemical stimulus;GO:0071369//cellular response to ethylene stimulus;GO:0051716//cellular response to stimulus;GO:0035556//intracellular signal transduction;GO:0071495//cellular response to endogenous stimulus;GO:0009873//ethylene-activated signaling pathway;GO:0000160//phosphorelay signal transduction system;GO:0009723//response to…	molecular_function;cellular_component;biological_process	[C]cellular anatomical entity;[P]signaling;biological regulation;cellular process;response to stimulus;[F]transcription regulator activity;binding;	-5.42758	5.60811e-36	3.75071	1.00101e-08	3.4161	3.93454e-06
AP2-EREBP	Gh_D12G0658	[P]GO:0065007//biological regulation;GO:0051716//cellular response to stimulus;GO:0070887//cellular response to chemical stimulus;GO:0009719//response to endogenous stimulus;GO:0010033//response to organic substance;GO:0009725//response to hormone;GO:0007165//signal transduction;GO:0009723//response to ethylene;GO:0071495//cellular response to endogenous stimulus;GO:0007154//cell communication;GO…	biological_process;cellular_component;molecular_function	[C]cellular anatomical entity;[P]biological regulation;response to stimulus;signaling;cellular process;[F]binding;transcription regulator activity;	-2.74738	2.80548e-20	2.00291	1.51866e-13	1.74599	9.8774e-09
AP2-EREBP	Gh_A05G1175	[P]GO:0035556//intracellular signal transduction;GO:0007154//cell communication;GO:0007165//signal transduction;GO:0009719//response to endogenous stimulus;GO:0000160//phosphorelay signal transduction system;GO:0050789//regulation of biological process;GO:0071369//cellular response to ethylene stimulus;GO:0009725//response to hormone;GO:0042221//response to chemical;GO:0009723//response to ethyle…	biological_process;cellular_component;molecular_function	[C]cellular anatomical entity;[P]biological regulation;response to stimulus;signaling;cellular process;[F]transcription regulator activity;binding;	0.55487	1.17406e-06	0.919216	1.57839e-11	1.83081	7.51853e-61
AP2-EREBP	Gh_A03G0524	[C]GO:0005622//intracellular anatomical structure;GO:0043229//intracellular organelle;GO:0005634//nucleus;GO:0043227//membrane-bounded organelle;GO:0043226//organelle;GO:0110165//cellular anatomical entity;GO:0043231//intracellular membrane-bounded organelle;[F]GO:0003700//DNA-binding transcription factor activity;GO:0005488//binding;GO:0097159//organic cyclic compound binding;GO:0003676//nucleic…	molecular_function;cellular_component	[C]cellular anatomical entity;[F]binding;transcription regulator activity;	-0.661351	0.0285533	1.36834	1.1783e-10	1.16193	8.22623e-05
AP2-EREBP	Gh_D06G0971	[C]GO:0043229//intracellular organelle;GO:0110165//cellular anatomical entity;GO:0043231//intracellular membrane-bounded organelle;GO:0043226//organelle;GO:0043227//membrane-bounded organelle;GO:0005634//nucleus;GO:0005622//intracellular anatomical structure;[F]GO:0005488//binding;GO:0140110//transcription regulator activity;GO:0003677//DNA binding;GO:0003676//nucleic acid binding;GO:1901363//het…	cellular_component;molecular_function	[C]cellular anatomical entity;[F]transcription regulator activity;binding;	2.08051	1.31918e-07	-2.79578	2.01489e-11	-1.08068	0.0135125
AP2-EREBP	Gh_D08G1240	[C]GO:0043231//intracellular membrane-bounded organelle;GO:0043229//intracellular organelle;GO:0043227//membrane-bounded organelle;GO:0043226//organelle;GO:0005622//intracellular anatomical structure;GO:0005634//nucleus;GO:0110165//cellular anatomical entity;[F]GO:0003677//DNA binding;GO:0140110//transcription regulator activity;GO:0003700//DNA-binding transcription factor activity;GO:0005488//bi…	molecular_function;cellular_component	[C]cellular anatomical entity;[F]transcription regulator activity;binding;	1.24273	0.0381135	-2.36203	1.63511e-05	-1.65438	0.00234476
AP2-EREBP	Gh_A12G0216	[P]GO:0051716//cellular response to stimulus;GO:0035556//intracellular signal transduction;GO:0009873//ethylene-activated signaling pathway;GO:0070887//cellular response to chemical stimulus;GO:0007165//signal transduction;GO:0042221//response to chemical;GO:0071369//cellular response to ethylene stimulus;GO:0009755//hormone-mediated signaling pathway;GO:0065007//biological regulation;GO:0050896/…	biological_process;molecular_function;cellular_component	[C]cellular anatomical entity;[P]response to stimulus;signaling;cellular process;biological regulation;[F]transcription regulator activity;binding;	-4.36659	1.77862e-34	2.86694	3.11871e-07	1.90438	0.00603128
AP2-EREBP	Gh_A11G0080	[C]GO:0043229//intracellular organelle;GO:0043226//organelle;GO:0005622//intracellular anatomical structure;GO:0005634//nucleus;GO:0110165//cellular anatomical entity;GO:0043227//membrane-bounded organelle;GO:0043231//intracellular membrane-bounded organelle;[F]GO:0003677//DNA binding;GO:0003700//DNA-binding transcription factor activity;GO:0003676//nucleic acid binding;GO:0097159//organic cyclic…	cellular_component;molecular_function	[C]cellular anatomical entity;[F]binding;transcription regulator activity;	-4.79583	8.40066e-22	1.32876	0.0422879	-1.91921	0.00959052
AP2-EREBP	Gh_D09G2285	[P]GO:0035556//intracellular signal transduction;GO:0070887//cellular response to chemical stimulus;GO:0009719//response to endogenous stimulus;GO:0010033//response to organic substance;GO:0000160//phosphorelay signal transduction system;GO:0032870//cellular response to hormone stimulus;GO:0050789//regulation of biological process;GO:0009987//cellular process;GO:0023052//signaling;GO:0009723//res…	molecular_function;biological_process;cellular_component	[C]cellular anatomical entity;[P]biological regulation;response to stimulus;cellular process;signaling;[F]binding;transcription regulator activity;	0.632811	4.87068e-05	0.483227	3.05131e-05	0.440523	0.00624796
AP2-EREBP	Gh_D13G0393	[P]GO:0046467//membrane lipid biosynthetic process;GO:1901566//organonitrogen compound biosynthetic process;GO:0044237//cellular metabolic process;GO:0044271//cellular nitrogen compound biosynthetic process;GO:1901576//organic substance biosynthetic process;GO:0044249//cellular biosynthetic process;GO:0044255//cellular lipid metabolic process;GO:0006665//sphingolipid metabolic process;GO:0006672/…	biological_process;cellular_component;molecular_function	[C]cellular anatomical entity;[P]metabolic process;cellular process;[F]catalytic activity;transcription regulator activity;binding;	-1.20714	3.79814e-10	1.38281	2.36938e-08	0.965216	0.000395328
AP2-EREBP	Gh_D07G0442	[P]GO:0009719//response to endogenous stimulus;GO:0010033//response to organic substance;GO:0009723//response to ethylene;GO:0007154//cell communication;GO:0009987//cellular process;GO:0050794//regulation of cellular process;GO:0023052//signaling;GO:0035556//intracellular signal transduction;GO:0071495//cellular response to endogenous stimulus;GO:0051716//cellular response to stimulus;GO:0050789/…	biological_process;molecular_function;cellular_component	[C]cellular anatomical entity;[P]cellular process;response to stimulus;signaling;biological regulation;[F]transcription regulator activity;binding;	0.980221	0.0149539	0.863634	0.00695658	1.5734	8.83458e-05
AP2-EREBP	Gh_D05G2188	[C]GO:0110165//cellular anatomical entity;GO:0043227//membrane-bounded organelle;GO:0043226//organelle;GO:0005622//intracellular anatomical structure;GO:0005634//nucleus;GO:0043231//intracellular membrane-bounded organelle;GO:0043229//intracellular organelle;[F]GO:0043565//sequence-specific DNA binding;GO:0005488//binding;GO:1901363//heterocyclic compound binding;GO:0140110//transcription regulat…	molecular_function;cellular_component	[C]cellular anatomical entity;[F]transcription regulator activity;binding;	0.785459	5.89008e-05	-0.909667	4.04974e-07	-0.975974	1.91076e-05
AP2-EREBP	Gh_A10G1860	[C]GO:0043226//organelle;GO:0043227//membrane-bounded organelle;GO:0110165//cellular anatomical entity;GO:0005634//nucleus;GO:0043231//intracellular membrane-bounded organelle;GO:0043229//intracellular organelle;GO:0005622//intracellular anatomical structure;[F]GO:1901363//heterocyclic compound binding;GO:0097159//organic cyclic compound binding;GO:0003700//DNA-binding transcription factor activi…	cellular_component;molecular_function	[C]cellular anatomical entity;[F]transcription regulator activity;binding;	0.796273	3.21122e-07	-2.10336	2.85207e-41	-0.65087	0.000520494
AP2-EREBP	Gh_A03G1349	[P]GO:0050896//response to stimulus;GO:0042221//response to chemical;GO:0050794//regulation of cellular process;GO:0023052//signaling;GO:0050789//regulation of biological process;GO:0065007//biological regulation;GO:0051716//cellular response to stimulus;GO:0007165//signal transduction;GO:0070887//cellular response to chemical stimulus;GO:0071310//cellular response to organic substance;GO:0009725…	biological_process;molecular_function;cellular_component	[C]cellular anatomical entity;[P]biological regulation;response to stimulus;cellular process;signaling;[F]transcription regulator activity;binding;	0.619788	0.000101641	1.08157	5.41584e-16	1.88502	1.52178e-10
AP2-EREBP	Gh_D07G0155	[C]GO:0043226//organelle;GO:0043227//membrane-bounded organelle;GO:0043229//intracellular organelle;GO:0005622//intracellular anatomical structure;GO:0110165//cellular anatomical entity;GO:0005634//nucleus;GO:0043231//intracellular membrane-bounded organelle;[F]GO:0097159//organic cyclic compound binding;GO:0003700//DNA-binding transcription factor activity;GO:0003676//nucleic acid binding;GO:190…	cellular_component;molecular_function	[C]cellular anatomical entity;[F]transcription regulator activity;binding;	-5.42438	4.34254e-21	6.55732	2.62946e-14	4.90285	1.52101e-12
AP2-EREBP	Gh_A06G0174	[C]GO:0110165//cellular anatomical entity;GO:0043227//membrane-bounded organelle;GO:0005634//nucleus;GO:0005622//intracellular anatomical structure;GO:0043226//organelle;GO:0043231//intracellular membrane-bounded organelle;GO:0043229//intracellular organelle;[F]GO:0140110//transcription regulator activity;GO:0003700//DNA-binding transcription factor activity;GO:0097159//organic cyclic compound bi…	molecular_function;cellular_component	[C]cellular anatomical entity;[F]transcription regulator activity;binding;	0.669622	9.15892e-05	1.14757	1.13938e-11	1.3356	4.52457e-08
AP2-EREBP	Gh_D02G2086	[P]GO:0051716//cellular response to stimulus;GO:0065007//biological regulation;GO:0042221//response to chemical;GO:0035556//intracellular signal transduction;GO:0050789//regulation of biological process;GO:0009725//response to hormone;GO:0009873//ethylene-activated signaling pathway;GO:0071495//cellular response to endogenous stimulus;GO:0009755//hormone-mediated signaling pathway;GO:0050794//reg…	biological_process;cellular_component;molecular_function	[C]cellular anatomical entity;[P]biological regulation;response to stimulus;signaling;cellular process;[F]binding;transcription regulator activity;	-4.72088	1.07807e-18	2.92018	0.000672207	2.56694	0.00150138
AP2-EREBP	Gh_D07G0084	[C]GO:0043226//organelle;GO:0043229//intracellular organelle;GO:0110165//cellular anatomical entity;GO:0005622//intracellular anatomical structure;GO:0043231//intracellular membrane-bounded organelle;GO:0043227//membrane-bounded organelle;GO:0005634//nucleus;[F]GO:1901363//heterocyclic compound binding;GO:0003700//DNA-binding transcription factor activity;GO:0003677//DNA binding;GO:0140110//trans…	molecular_function;cellular_component	[C]cellular anatomical entity;[F]binding;transcription regulator activity;	1.46218	0.0291931	-5.69387	7.13123e-06	-4.5121	2.6442e-06
AP2-EREBP	Gh_A01G0119	[C]GO:0043226//organelle;GO:0005622//intracellular anatomical structure;GO:0043231//intracellular membrane-bounded organelle;GO:0005634//nucleus;GO:0110165//cellular anatomical entity;GO:0043229//intracellular organelle;GO:0043227//membrane-bounded organelle;[F]GO:0003700//DNA-binding transcription factor activity;GO:1901363//heterocyclic compound binding;GO:0097159//organic cyclic compound bindi…	molecular_function;cellular_component	[C]cellular anatomical entity;[F]binding;transcription regulator activity;	-1.10108	6.00377e-05	4.14862	8.2177e-147	4.24137	1.21548e-74
AP2-EREBP	Gh_D02G1153	[C]GO:0043227//membrane-bounded organelle;GO:0005634//nucleus;GO:0005622//intracellular anatomical structure;GO:0043229//intracellular organelle;GO:0043226//organelle;GO:0043231//intracellular membrane-bounded organelle;GO:0110165//cellular anatomical entity;[F]GO:0003677//DNA binding;GO:0003700//DNA-binding transcription factor activity;GO:0097159//organic cyclic compound binding;GO:1901363//het…	molecular_function;cellular_component	[C]cellular anatomical entity;[F]binding;transcription regulator activity;	1.23244	5.27084e-18	-1.66332	4.92174e-32	-0.697432	0.00011883
AP2-EREBP	Gh_A04G0305	[C]GO:0005634//nucleus;GO:0043227//membrane-bounded organelle;GO:0043226//organelle;GO:0005622//intracellular anatomical structure;GO:0043229//intracellular organelle;GO:0110165//cellular anatomical entity;GO:0043231//intracellular membrane-bounded organelle;[F]GO:0097159//organic cyclic compound binding;GO:0003676//nucleic acid binding;GO:0005488//binding;GO:0003700//DNA-binding transcription fa…	molecular_function;cellular_component	[C]cellular anatomical entity;[F]transcription regulator activity;binding;	-0.870214	0.000265808	1.16316	8.8683e-15	0.551701	0.00332439
AP2-EREBP	Gh_D02G1846	[C]GO:0043226//organelle;GO:0043231//intracellular membrane-bounded organelle;GO:0005634//nucleus;GO:0110165//cellular anatomical entity;GO:0043227//membrane-bounded organelle;GO:0043229//intracellular organelle;GO:0005622//intracellular anatomical structure;[F]GO:1901363//heterocyclic compound binding;GO:0003676//nucleic acid binding;GO:0097159//organic cyclic compound binding;GO:0003700//DNA-bi…	molecular_function;cellular_component	[C]cellular anatomical entity;[F]binding;transcription regulator activity;	2.72729	0.0159011	-4.1881	0.00454336	-2.74582	0.0120011
AP2-EREBP	Gh_D05G1351	[P]GO:0009873//ethylene-activated signaling pathway;GO:0071369//cellular response to ethylene stimulus;GO:0007165//signal transduction;GO:0000160//phosphorelay signal transduction system;GO:0071495//cellular response to endogenous stimulus;GO:0009719//response to endogenous stimulus;GO:0007154//cell communication;GO:0032870//cellular response to hormone stimulus;GO:0010033//response to organic su…	biological_process;cellular_component;molecular_function	[C]cellular anatomical entity;[P]response to stimulus;signaling;cellular process;biological regulation;[F]transcription regulator activity;binding;	0.713801	0.00137569	0.903543	4.80603e-05	1.5699	2.06415e-12
AP2-EREBP	Gh_A05G0692	[C]GO:0043231//intracellular membrane-bounded organelle;GO:0043227//membrane-bounded organelle;GO:0110165//cellular anatomical entity;GO:0005634//nucleus;GO:0043226//organelle;GO:0005622//intracellular anatomical structure;GO:0043229//intracellular organelle;[F]GO:0140110//transcription regulator activity;GO:0003700//DNA-binding transcription factor activity;GO:0003677//DNA binding;GO:0005488//bi…	molecular_function;cellular_component	[C]cellular anatomical entity;[F]binding;transcription regulator activity;	-3.54017	1.93814e-45	4.35992	2.20264e-82	1.87978	2.93154e-05
AP2-EREBP	Gh_A06G1144	[C]GO:0043231//intracellular membrane-bounded organelle;GO:0005634//nucleus;GO:0043229//intracellular organelle;GO:0043227//membrane-bounded organelle;GO:0043226//organelle;GO:0110165//cellular anatomical entity;GO:0005622//intracellular anatomical structure;[F]GO:1901363//heterocyclic compound binding;GO:0097159//organic cyclic compound binding;GO:0003676//nucleic acid binding;GO:0140110//transc…	molecular_function;cellular_component	[C]cellular anatomical entity;[F]binding;transcription regulator activity;	-1.49885	6.11687e-27	1.20635	2.18536e-18	0.448234	0.0153159
AP2-EREBP	Gh_A10G0759	[C]GO:0005634//nucleus;GO:0110165//cellular anatomical entity;GO:0043231//intracellular membrane-bounded organelle;GO:0043229//intracellular organelle;GO:0043227//membrane-bounded organelle;GO:0043226//organelle;GO:0005622//intracellular anatomical structure;[F]GO:1901363//heterocyclic compound binding;GO:0140110//transcription regulator activity;GO:0005488//binding;GO:0003677//DNA binding;GO:000…	cellular_component;molecular_function	[C]cellular anatomical entity;[F]transcription regulator activity;binding;	-1.45335	9.23046e-19	-0.774504	0.00325027	-0.732997	0.00215597
AP2-EREBP	Gh_A09G1704	[C]GO:0043227//membrane-bounded organelle;GO:0043226//organelle;GO:0043229//intracellular organelle;GO:0043231//intracellular membrane-bounded organelle;GO:0005634//nucleus;GO:0005622//intracellular anatomical structure;GO:0110165//cellular anatomical entity;[F]GO:0003676//nucleic acid binding;GO:0003700//DNA-binding transcription factor activity;GO:0140110//transcription regulator activity;GO:19…	molecular_function;cellular_component	[C]cellular anatomical entity;[F]transcription regulator activity;binding;	-0.995999	3.50189e-06	-0.821396	0.00548343	-1.06517	0.00189056
AP2-EREBP	Gh_D05G0839	[C]GO:0005622//intracellular anatomical structure;GO:0005634//nucleus;GO:0043229//intracellular organelle;GO:0043231//intracellular membrane-bounded organelle;GO:0043226//organelle;GO:0043227//membrane-bounded organelle;GO:0110165//cellular anatomical entity;[F]GO:0005488//binding;GO:0003676//nucleic acid binding;GO:0140110//transcription regulator activity;GO:1901363//heterocyclic compound bindi…	molecular_function;cellular_component	[C]cellular anatomical entity;[F]transcription regulator activity;binding;	-4.05083	1.69627e-107	4.98879	1.11516e-121	2.30988	1.64656e-10
AP2-EREBP	Gh_D08G1310	[P]GO:0050896//response to stimulus;GO:0050789//regulation of biological process;GO:0070887//cellular response to chemical stimulus;GO:0007165//signal transduction;GO:0000160//phosphorelay signal transduction system;GO:0050794//regulation of cellular process;GO:0010033//response to organic substance;GO:0071310//cellular response to organic substance;GO:0042221//response to chemical;GO:0007154//ce…	molecular_function;cellular_component;biological_process	[C]cellular anatomical entity;[P]response to stimulus;cellular process;signaling;biological regulation;[F]binding;transcription regulator activity;	-1.06104	1.13717e-10	0.885976	2.69235e-08	0.664328	0.000713462
AP2-EREBP	Gh_D12G2133	[P]GO:0050794//regulation of cellular process;GO:0042221//response to chemical;GO:0065007//biological regulation;GO:0007165//signal transduction;GO:0000160//phosphorelay signal transduction system;GO:0010033//response to organic substance;GO:0070887//cellular response to chemical stimulus;GO:0009723//response to ethylene;GO:0007154//cell communication;GO:0009987//cellular process;GO:0009725//resp…	cellular_component;molecular_function;biological_process	[C]cellular anatomical entity;[P]biological regulation;cellular process;response to stimulus;signaling;[F]transcription regulator activity;binding;	-2.7964	2.33151e-06	2.03697	0.00288722	2.37977	0.000635689
AP2-EREBP	Gh_D09G1587	[P]GO:0009891//positive regulation of biosynthetic process;GO:0048518//positive regulation of biological process;GO:0031326//regulation of cellular biosynthetic process;GO:1903508//positive regulation of nucleic acid-templated transcription;GO:2001141//regulation of RNA biosynthetic process;GO:0010557//positive regulation of macromolecule biosynthetic process;GO:0048522//positive regulation of ce…	biological_process;cellular_component;molecular_function	[C]cellular anatomical entity;[P]biological regulation;[F]transcription regulator activity;binding;	-1.49192	6.9497e-16	2.20429	3.04406e-44	2.30974	2.84588e-48
[truncated: 23 more rows]

## Sheet: Supplementary Table S6
Supplementary Table S6 Differentially expressed response genes in ABA signaling pathway, MAPK signaling pathway and the synthesis and transportation of proline.
[truncated: 50 more rows]

[truncated: 3 more sheets: Supplementary Table S7, Supplementary Table S8, Sheet12]
